# Supplementary material for: 1,1′-(Butane-1,4-diyl)di-1H-imidazole–benzene-1,3,5-triol–water (1/1/1)
Source: Acta Crystallogr Sect E Struct Rep Online. 2008 Jul 19;64(Pt 8):o1560. doi: 10.1107/S160053680802240X (PMC2962182; doi:10.1107/S160053680802240X)
Supplement: Supplementary file 1 [file e-64-o1560-sup1.cif]

##############################################################################
###                                                                        ###
###        Electronic paper (Acta Crystallographica Section E)             ###
###                                                                        ###
##############################################################################
#                                                                            #
# This CIF contains the data in a paper accepted for publication in Acta     #
# Crystallographica Section E. It conforms to the requirements of Notes      #
# for Authors for Section E, and has been peer reviewed under the auspices   #
# of the IUCr Commission on Journals.                                        #
#                                                                            #
# Full details of the Crystallographic Information File format               #
# are given in the paper "The Crystallographic Information File (CIF):       #
# a New Standard Archive File for Crystallography" by S. R. Hall, F. H.      #
# Allen and I. D. Brown [Acta Cryst. (1991), A47, 655-685].                  #
#                                                                            #
# The current version of the core CIF dictionary is obtainable from          #
# ftp://ftp.iucr.org/pub/cif_core.dic. The current version number is 2.4.    #
#                                                                            #
# Software is freely available for graphical display of the structure(s) in  #
# this CIF.  For information consult the CIF home page http://www.iucr.org/  #
# cif/home.html                                                              #
#                                                                            #
# This file may be used for bona fide research purposes within the           #
# scientific community so long as proper attribution is given to the journal # 
# article from which it was obtained.                                        #
#                                                                            #
##############################################################################
                                             
data_global
_journal_date_recd_electronic     2008-06-11
_journal_date_accepted     2008-07-17
_journal_name_full     'Acta Crystallographica, Section E'
_journal_year     2008
_journal_volume     64
_journal_issue      8
_journal_page_first     o1560
_journal_page_last     o1560
_journal_paper_category     QO
_journal_coeditor_code     CV2422
_publ_contact_author_name     'Dr Jin-Sheng Gao'
_publ_contact_author_address
;
College of Chemistry and Materials Science
Heilongjiang University
Harbin 150080
People's Republic of China
;
_publ_contact_author_email     hgf1000@163.com
_publ_contact_author_fax     '(86)451 8660 9151'
_publ_contact_author_phone     '(86)451 8660 9001'
_publ_section_title
;
1,1'-(Butane-1,4-diyl)di-1<i>H</i>-imidazole--benzene-1,3,5-triol--water (1/1/1)
;
loop_
    _publ_author_name
    _publ_author_footnote
    _publ_author_address
    'Gao, Jin-Sheng' .
;
College of Chemistry and Materials Science
Heilongjiang University
Harbin 150080
People's Republic of China
;
    'Yu, Ying-Hui' .
;
College of Chemistry and Materials Science
Heilongjiang University
Harbin 150080
People's Republic of China
;
    'Hou, Guang-Feng' .
;
College of Chemistry and Materials Science
Heilongjiang University
Harbin 150080
People's Republic of China
;
data_I
_chemical_name_systematic
;
1,1'-(Butane-1,4-diyl)di-1<i>H</i>-imidazole--benzene-1,3,5-triol--water (1/1/1)
;
_chemical_name_common     ?
_chemical_formula_moiety     'C10 H14 N4, C6 H6 O3, H2 O'
_chemical_formula_sum     'C16 H22 N4 O4'
_chemical_formula_iupac     'C10 H14 N4, C6 H6 O3, H2 O'
_chemical_formula_weight     334.38
_chemical_melting_point     ?
_symmetry_cell_setting     triclinic
_symmetry_space_group_name_H-M     'P -1'
_symmetry_space_group_name_Hall     '-P 1'
loop_
    _symmetry_equiv_pos_as_xyz
    'x, y, z'
    '-x, -y, -z'
_cell_length_a     7.964(5)
_cell_length_b     8.405(7)
_cell_length_c     14.800(9)
_cell_angle_alpha     98.40(3)
_cell_angle_beta     92.93(2)
_cell_angle_gamma     117.47(3)
_cell_volume     861.5(10)
_cell_formula_units_Z     2
_cell_measurement_reflns_used     5362
_cell_measurement_theta_min     3.05
_cell_measurement_theta_max     27.55
_cell_measurement_temperature     291(2)
_exptl_crystal_description     block
_exptl_crystal_colour     red
_exptl_crystal_size_max     0.31
_exptl_crystal_size_mid     0.31
_exptl_crystal_size_min     0.19
_exptl_crystal_density_diffrn     1.289
_exptl_crystal_density_meas     ?
_exptl_crystal_density_method     'not measured'
_exptl_crystal_F_000     356
_exptl_absorpt_coefficient_mu     0.094
_exptl_absorpt_correction_type     multi-scan
_exptl_absorpt_process_details     '(ABSCOR; Higashi, 1995)'
_exptl_absorpt_correction_T_min     0.9710
_exptl_absorpt_correction_T_max     0.9820
_exptl_special_details
;
;
_diffrn_ambient_temperature     291(2)
_diffrn_radiation_type     MoK\a
_diffrn_radiation_wavelength     0.71073
_diffrn_radiation_source     'fine-focus sealed tube'
_diffrn_radiation_monochromator     graphite
_diffrn_measurement_device_type     'Rigaku R-AXIS RAPID'
_diffrn_measurement_method     \w
_diffrn_detector_area_resol_mean     ?
_diffrn_reflns_number     8527
_diffrn_reflns_av_R_equivalents     0.0278
_diffrn_reflns_av_sigmaI/netI     0.0397
_diffrn_reflns_theta_min     3.06
_diffrn_reflns_theta_max     27.49
_diffrn_reflns_theta_full     27.49
_diffrn_measured_fraction_theta_max     0.990
_diffrn_measured_fraction_theta_full     0.990
_diffrn_reflns_limit_h_min     -10
_diffrn_reflns_limit_h_max     10
_diffrn_reflns_limit_k_min     -10
_diffrn_reflns_limit_k_max     10
_diffrn_reflns_limit_l_min     -18
_diffrn_reflns_limit_l_max     19
_diffrn_standards_number     0
_diffrn_standards_interval_count     0
_diffrn_standards_interval_time     0
_diffrn_standards_decay_%     0
_refine_special_details
;
Refinement of <i>F</i>^2^ against ALL reflections. The weighted <i>R</i>-factor
<i>wR</i> and goodness of fit <i>S</i> are based on <i>F</i>^2^, conventional
<i>R</i>-factors <i>R</i> are based on <i>F</i>, with <i>F</i> set to zero for
negative <i>F</i>^2^. The threshold expression of <i>F</i>^2^ >
\s(<i>F</i>^2^) is used only for calculating <i>R</i>-factors(gt) <i>etc</i>.
and is not relevant to the choice of reflections for refinement.
<i>R</i>-factors based on <i>F</i>^2^ are statistically about twice as large
as those based on <i>F</i>, and <i>R</i>- factors based on ALL data will be
even larger.
;
_reflns_number_total     3911
_reflns_number_gt     2370
_reflns_threshold_expression     I>2\s(I)
_refine_ls_structure_factor_coef     Fsqd
_refine_ls_matrix_type     full
_refine_ls_R_factor_all     0.0986
_refine_ls_R_factor_gt     0.0568
_refine_ls_wR_factor_gt     0.1641
_refine_ls_wR_factor_ref     0.1950
_refine_ls_goodness_of_fit_ref     1.046
_refine_ls_restrained_S_all     1.046
_refine_ls_number_reflns     3911
_refine_ls_number_parameters     220
_refine_ls_number_restraints     0
_refine_ls_hydrogen_treatment     constr
_refine_ls_weighting_scheme     calc
_refine_ls_weighting_details
         'calc w=1/[\s^2^(Fo^2^)+(0.1078P)^2^+0.0441P] where P=(Fo^2^+2Fc^2^)/3'
_atom_sites_solution_hydrogens     geom
_atom_sites_solution_primary     direct
_atom_sites_solution_secondary     difmap
_refine_ls_shift/su_max     0.000
_refine_ls_shift/su_mean     0.000
_refine_diff_density_max     0.198
_refine_diff_density_min     -0.270
_refine_ls_extinction_method     none
_refine_ls_extinction_coef     ?
loop_
    _atom_type_symbol
    _atom_type_description
    _atom_type_scat_dispersion_real
    _atom_type_scat_dispersion_imag
    _atom_type_scat_source
    'C' 'C' 0.0033 0.0016
                         'International Tables Vol C Tables 4.2.6.8 and 6.1.1.4'
    'H' 'H' 0.0000 0.0000
                         'International Tables Vol C Tables 4.2.6.8 and 6.1.1.4'
    'N' 'N' 0.0061 0.0033
                         'International Tables Vol C Tables 4.2.6.8 and 6.1.1.4'
    'O' 'O' 0.0106 0.0060
                         'International Tables Vol C Tables 4.2.6.8 and 6.1.1.4'
_computing_data_collection     'RAPID-AUTO (Rigaku, 1998)'
_computing_cell_refinement     'RAPID-AUTO (Rigaku, 1998)'
_computing_data_reduction     'CrystalStructure (Rigaku/MSC, 2002)'
_computing_structure_solution     'SHELXS97 (Sheldrick, 2008)'
_computing_structure_refinement     'SHELXL97 (Sheldrick, 2008)'
_computing_molecular_graphics     'SHELXTL (Sheldrick, 2008)'
_computing_publication_material     'SHELXL97 (Sheldrick, 2008)'
loop_
    _atom_site_type_symbol
    _atom_site_label
    _atom_site_fract_x
    _atom_site_fract_y
    _atom_site_fract_z
    _atom_site_U_iso_or_equiv
    _atom_site_adp_type
    _atom_site_calc_flag
    _atom_site_refinement_flags
    _atom_site_occupancy
    _atom_site_disorder_assembly
    _atom_site_disorder_group
    C C1 0.6082(3) 0.4322(3) 0.27525(15) 0.0495(5) Uani d . 1 . .
    H H1 0.5935 0.5359 0.2907 0.059 Uiso calc R 1 . .
    C C2 0.4512(3) 0.2634(3) 0.24735(14) 0.0463(5) Uani d . 1 . .
    C C3 0.4707(3) 0.1074(3) 0.22121(14) 0.0440(5) Uani d . 1 . .
    H H3 0.3639 -0.0060 0.2009 0.053 Uiso calc R 1 . .
    C C4 0.6534(3) 0.1248(3) 0.22616(14) 0.0431(5) Uani d . 1 . .
    C C5 0.8124(3) 0.2923(3) 0.25642(14) 0.0445(5) Uani d . 1 . .
    H H5 0.9340 0.3024 0.2609 0.053 Uiso calc R 1 . .
    C C6 0.7880(3) 0.4458(3) 0.28012(14) 0.0461(5) Uani d . 1 . .
    C C7 0.5669(4) 0.2164(4) 0.62310(17) 0.0599(6) Uani d . 1 . .
    H H7 0.5388 0.1550 0.6722 0.072 Uiso calc R 1 . .
    C C8 0.7113(4) 0.4008(4) 0.5372(2) 0.0807(9) Uani d . 1 . .
    H H8 0.8061 0.4952 0.5144 0.097 Uiso calc R 1 . .
    C C9 0.5333(4) 0.2938(5) 0.4948(2) 0.0814(9) Uani d . 1 . .
    H H9 0.4827 0.2997 0.4381 0.098 Uiso calc R 1 . .
    C C10 0.2441(4) 0.0249(4) 0.5326(2) 0.0770(8) Uani d . 1 . .
    H H10 0.2144 -0.0270 0.5878 0.092 Uiso calc R 1 . .
    H H11 0.2360 -0.0698 0.4837 0.092 Uiso calc R 1 . .
    C C11 0.0998(3) 0.0796(4) 0.50659(19) 0.0655(7) Uani d . 1 . .
    H H12 0.1248 0.1263 0.4498 0.079 Uiso calc R 1 . .
    H H13 0.1094 0.1768 0.5543 0.079 Uiso calc R 1 . .
    C C12 0.2720(3) 0.5418(3) 0.10952(16) 0.0561(6) Uani d . 1 . .
    H H16 0.2520 0.5172 0.1684 0.067 Uiso calc R 1 . .
    C C13 0.3851(4) 0.6740(4) -0.00145(17) 0.0606(6) Uani d . 1 . .
    H H14 0.4595 0.7618 -0.0344 0.073 Uiso calc R 1 . .
    C C14 0.2445(4) 0.5074(4) -0.03878(17) 0.0613(6) Uani d . 1 . .
    H H15 0.2052 0.4582 -0.1013 0.074 Uiso calc R 1 . .
    C C15 0.0159(3) 0.2379(3) 0.02391(18) 0.0572(6) Uani d . 1 . .
    H H17 -0.0806 0.2134 -0.0265 0.069 Uiso calc R 1 . .
    H H18 -0.0429 0.2277 0.0801 0.069 Uiso calc R 1 . .
    C C16 0.0830(3) 0.0959(3) 0.00706(15) 0.0502(6) Uani d . 1 . .
    H H19 0.1731 0.1147 0.0593 0.060 Uiso calc R 1 . .
    H H20 0.1485 0.1102 -0.0471 0.060 Uiso calc R 1 . .
    N N1 0.4412(3) 0.1758(3) 0.54990(13) 0.0574(5) Uani d . 1 . .
    N N2 0.7338(3) 0.3514(3) 0.61894(15) 0.0661(6) Uani d . 1 . .
    N N3 0.1703(3) 0.4238(2) 0.03210(12) 0.0497(5) Uani d . 1 . .
    N N4 0.4031(3) 0.6959(3) 0.09239(14) 0.0573(5) Uani d . 1 . .
    O O1 0.6793(2) -0.0244(2) 0.20167(12) 0.0587(5) Uani d . 1 . .
    H H4 0.5847 -0.1054 0.1677 0.088 Uiso calc R 1 . .
    O O2 0.9405(2) 0.6159(2) 0.30773(14) 0.0675(5) Uani d . 1 . .
    H H6 1.0348 0.6068 0.3247 0.101 Uiso calc R 1 . .
    O O3 0.2755(2) 0.2535(2) 0.24808(13) 0.0643(5) Uani d . 1 . .
    H H2 0.1939 0.1464 0.2426 0.096 Uiso calc R 1 . .
    O O4 0.9883(2) 0.9172(3) 0.23236(15) 0.0838(6) Uani d . 1 . .
    H H21 0.8952 0.9328 0.2485 0.101 Uiso d R 1 . .
    H H22 0.9716 0.8225 0.2530 0.101 Uiso d R 1 . .
loop_
    _atom_site_aniso_label
    _atom_site_aniso_U_11
    _atom_site_aniso_U_22
    _atom_site_aniso_U_33
    _atom_site_aniso_U_12
    _atom_site_aniso_U_13
    _atom_site_aniso_U_23
    C1 0.0515(13) 0.0396(12) 0.0590(13) 0.0239(11) 0.0033(10) 0.0078(10)
    C2 0.0425(11) 0.0467(13) 0.0518(12) 0.0225(10) 0.0043(9) 0.0113(9)
    C3 0.0374(10) 0.0401(12) 0.0503(11) 0.0165(9) -0.0001(9) 0.0055(9)
    C4 0.0432(11) 0.0403(12) 0.0464(11) 0.0210(10) 0.0037(9) 0.0067(9)
    C5 0.0380(11) 0.0443(13) 0.0502(11) 0.0192(10) 0.0014(9) 0.0090(9)
    C6 0.0416(11) 0.0352(12) 0.0532(12) 0.0118(10) 0.0007(9) 0.0086(9)
    C7 0.0559(14) 0.0609(16) 0.0589(14) 0.0246(13) 0.0035(11) 0.0120(12)
    C8 0.0605(17) 0.069(2) 0.117(2) 0.0253(16) 0.0187(17) 0.0479(18)
    C9 0.074(2) 0.096(2) 0.0739(17) 0.0352(19) 0.0028(15) 0.0350(16)
    C10 0.0540(16) 0.0608(18) 0.104(2) 0.0216(14) -0.0041(15) 0.0053(15)
    C11 0.0538(14) 0.0644(17) 0.0701(15) 0.0261(13) -0.0046(12) 0.0007(13)
    C12 0.0588(14) 0.0445(14) 0.0537(13) 0.0177(12) 0.0049(11) 0.0011(10)
    C13 0.0570(14) 0.0543(16) 0.0706(16) 0.0231(13) 0.0136(12) 0.0216(12)
    C14 0.0626(15) 0.0632(17) 0.0537(13) 0.0266(14) 0.0070(12) 0.0095(12)
    C15 0.0451(12) 0.0400(13) 0.0717(15) 0.0117(10) 0.0073(11) -0.0024(11)
    C16 0.0418(12) 0.0415(13) 0.0559(12) 0.0134(10) 0.0030(10) 0.0000(10)
    N1 0.0483(11) 0.0548(13) 0.0616(12) 0.0200(10) -0.0006(9) 0.0080(10)
    N2 0.0545(13) 0.0524(13) 0.0832(15) 0.0220(11) -0.0070(11) 0.0064(11)
    N3 0.0477(10) 0.0376(11) 0.0563(11) 0.0159(9) 0.0070(9) 0.0026(8)
    N4 0.0512(11) 0.0358(11) 0.0724(13) 0.0131(9) 0.0036(10) 0.0020(9)
    O1 0.0444(9) 0.0438(9) 0.0818(12) 0.0222(8) -0.0023(8) -0.0069(8)
    O2 0.0494(10) 0.0371(9) 0.1014(13) 0.0126(8) -0.0109(9) 0.0056(9)
    O3 0.0432(9) 0.0548(11) 0.0984(13) 0.0274(8) 0.0079(9) 0.0107(10)
    O4 0.0461(10) 0.0723(14) 0.1375(18) 0.0247(10) 0.0120(11) 0.0456(12)
_geom_special_details
;
All e.s.d.'s (except the e.s.d. in the dihedral angle between two l.s. planes)
are estimated using the full covariance matrix. The cell e.s.d.'s are taken
into account individually in the estimation of e.s.d.'s in distances, angles
and torsion angles; correlations between e.s.d.'s in cell parameters are only
used when they are defined by crystal symmetry. An approximate (isotropic)
treatment of cell e.s.d.'s is used for estimating e.s.d.'s involving l.s.
planes.
;
loop_
    _geom_bond_atom_site_label_1
    _geom_bond_atom_site_label_2
    _geom_bond_site_symmetry_2
    _geom_bond_distance
    _geom_bond_publ_flag
    C1 C2 . 1.373(3) ?
    C1 C6 . 1.380(3) ?
    C1 H1 . 0.9300 ?
    C2 O3 . 1.364(3) ?
    C2 C3 . 1.392(3) ?
    C3 C4 . 1.390(3) ?
    C3 H3 . 0.9300 ?
    C4 O1 . 1.364(3) ?
    C4 C5 . 1.378(3) ?
    C5 C6 . 1.390(3) ?
    C5 H5 . 0.9300 ?
    C6 O2 . 1.365(3) ?
    C7 N2 . 1.302(3) ?
    C7 N1 . 1.326(3) ?
    C7 H7 . 0.9300 ?
    C8 C9 . 1.334(4) ?
    C8 N2 . 1.364(4) ?
    C8 H8 . 0.9300 ?
    C9 N1 . 1.347(4) ?
    C9 H9 . 0.9300 ?
    C10 N1 . 1.471(3) ?
    C10 C11 . 1.475(4) ?
    C10 H10 . 0.9700 ?
    C10 H11 . 0.9700 ?
    C11 C11 2_556 1.512(5) ?
    C11 H12 . 0.9700 ?
    C11 H13 . 0.9700 ?
    C12 N4 . 1.306(3) ?
    C12 N3 . 1.336(3) ?
    C12 H16 . 0.9300 ?
    C13 C14 . 1.335(4) ?
    C13 N4 . 1.365(3) ?
    C13 H14 . 0.9300 ?
    C14 N3 . 1.356(3) ?
    C14 H15 . 0.9300 ?
    C15 N3 . 1.458(3) ?
    C15 C16 . 1.512(3) ?
    C15 H17 . 0.9700 ?
    C15 H18 . 0.9700 ?
    C16 C16 2 1.516(4) ?
    C16 H19 . 0.9700 ?
    C16 H20 . 0.9700 ?
    O1 H4 . 0.8200 ?
    O2 H6 . 0.8200 ?
    O3 H2 . 0.8200 ?
    O4 H21 . 0.8501 ?
    O4 H22 . 0.8500 ?
loop_
    _geom_angle_atom_site_label_1
    _geom_angle_atom_site_label_2
    _geom_angle_atom_site_label_3
    _geom_angle_site_symmetry_1
    _geom_angle_site_symmetry_3
    _geom_angle
    _geom_angle_publ_flag
    C2 C1 C6 . . 119.1(2) ?
    C2 C1 H1 . . 120.4 ?
    C6 C1 H1 . . 120.4 ?
    O3 C2 C1 . . 117.6(2) ?
    O3 C2 C3 . . 121.2(2) ?
    C1 C2 C3 . . 121.2(2) ?
    C4 C3 C2 . . 118.5(2) ?
    C4 C3 H3 . . 120.7 ?
    C2 C3 H3 . . 120.7 ?
    O1 C4 C5 . . 118.36(19) ?
    O1 C4 C3 . . 120.58(19) ?
    C5 C4 C3 . . 121.07(19) ?
    C4 C5 C6 . . 118.88(19) ?
    C4 C5 H5 . . 120.6 ?
    C6 C5 H5 . . 120.6 ?
    O2 C6 C1 . . 117.4(2) ?
    O2 C6 C5 . . 121.5(2) ?
    C1 C6 C5 . . 121.1(2) ?
    N2 C7 N1 . . 112.9(2) ?
    N2 C7 H7 . . 123.6 ?
    N1 C7 H7 . . 123.6 ?
    C9 C8 N2 . . 110.0(3) ?
    C9 C8 H8 . . 125.0 ?
    N2 C8 H8 . . 125.0 ?
    C8 C9 N1 . . 106.8(3) ?
    C8 C9 H9 . . 126.6 ?
    N1 C9 H9 . . 126.6 ?
    N1 C10 C11 . . 113.9(2) ?
    N1 C10 H10 . . 108.8 ?
    C11 C10 H10 . . 108.8 ?
    N1 C10 H11 . . 108.8 ?
    C11 C10 H11 . . 108.8 ?
    H10 C10 H11 . . 107.7 ?
    C10 C11 C11 . 2_556 111.3(3) ?
    C10 C11 H12 . . 109.4 ?
    C11 C11 H12 2_556 . 109.4 ?
    C10 C11 H13 . . 109.4 ?
    C11 C11 H13 2_556 . 109.4 ?
    H12 C11 H13 . . 108.0 ?
    N4 C12 N3 . . 111.8(2) ?
    N4 C12 H16 . . 124.1 ?
    N3 C12 H16 . . 124.1 ?
    C14 C13 N4 . . 109.7(2) ?
    C14 C13 H14 . . 125.1 ?
    N4 C13 H14 . . 125.1 ?
    C13 C14 N3 . . 106.8(2) ?
    C13 C14 H15 . . 126.6 ?
    N3 C14 H15 . . 126.6 ?
    N3 C15 C16 . . 112.84(19) ?
    N3 C15 H17 . . 109.0 ?
    C16 C15 H17 . . 109.0 ?
    N3 C15 H18 . . 109.0 ?
    C16 C15 H18 . . 109.0 ?
    H17 C15 H18 . . 107.8 ?
    C15 C16 C16 . 2 111.3(2) ?
    C15 C16 H19 . . 109.4 ?
    C16 C16 H19 2 . 109.4 ?
    C15 C16 H20 . . 109.4 ?
    C16 C16 H20 2 . 109.4 ?
    H19 C16 H20 . . 108.0 ?
    C7 N1 C9 . . 106.2(2) ?
    C7 N1 C10 . . 125.6(2) ?
    C9 N1 C10 . . 128.2(2) ?
    C7 N2 C8 . . 104.1(2) ?
    C12 N3 C14 . . 106.6(2) ?
    C12 N3 C15 . . 127.4(2) ?
    C14 N3 C15 . . 126.0(2) ?
    C12 N4 C13 . . 105.2(2) ?
    C4 O1 H4 . . 109.5 ?
    C6 O2 H6 . . 109.5 ?
    C2 O3 H2 . . 109.5 ?
    H21 O4 H22 . . 102.9 ?
loop_
    _geom_hbond_atom_site_label_D
    _geom_hbond_atom_site_label_H
    _geom_hbond_atom_site_label_A
    _geom_hbond_site_symmetry_A
    _geom_hbond_distance_DH
    _geom_hbond_distance_HA
    _geom_hbond_distance_DA
    _geom_hbond_angle_DHA
    O4 H22 O2 . 0.85 1.94 2.789(3) 176.4
    O4 H21 O1 1_565 0.85 2.02 2.751(3) 143.3
    O3 H2 O4 1_445 0.82 1.84 2.658(3) 172.6
    O2 H6 N2 2_766 0.82 1.84 2.636(3) 164.3
    O1 H4 N4 1_545 0.82 1.79 2.596(3) 169.5
