# Supplementary material for: 1,1′-(Butane-1,4-diyl)di-1H-imidazole–benzene-1,3,5-triol–water (1/1/1)
Source: Acta Crystallogr Sect E Struct Rep Online. 2008 Jul 19;64(Pt 8):o1560. doi: 10.1107/S160053680802240X (PMC2962182; doi:10.1107/S160053680802240X)
Supplement: Supplementary file 2 [file e-64-o1560-Isup2.hkl]

# 
# h,k,l, Fc-squared, Fo-squared, sigma(Fo-squared) and status flag 
# 
data_I
_shelx_title ' G4-2shelxl in P-1                P-1' 
_shelx_refln_list_code          4 
_shelx_F_calc_maximum      122.16 
_exptl_crystal_F_000       355.92 
_reflns_d_resolution_high  0.7700 
 
loop_ 
 _symmetry_equiv_pos_as_xyz 
 'x, y, z' 
 '-x, -y, -z' 
 
_cell_length_a     7.9636 
_cell_length_b     8.4050 
_cell_length_c    14.8000 
_cell_angle_alpha  98.400 
_cell_angle_beta   92.930 
_cell_angle_gamma 117.470 
 
_shelx_F_squared_multiplier     1.000 
 
loop_ 
 _refln_index_h 
 _refln_index_k 
 _refln_index_l 
 _refln_F_squared_calc 
 _refln_F_squared_meas 
 _refln_F_squared_sigma 
 _refln_observed_status 
   2   0   0        8.83       11.22      0.87 o 
   3   0   0      125.20      106.04      2.66 o 
   4   0   0      353.85      375.05      7.94 o 
   5   0   0       15.14       14.93      2.13 o 
   6   0   0       41.89       45.34      2.26 o 
   7   0   0       11.82       13.36      1.69 o 
   8   0   0        3.03        3.61      2.07 o 
   9   0   0        0.05       -1.19      3.11 o 
  -9   1   0       55.69       71.88      3.59 o 
  -8   1   0        0.47        0.20      1.54 o 
  -7   1   0       19.94       20.59      1.96 o 
  -6   1   0        0.11        0.87      1.01 o 
  -5   1   0        0.42       -0.56      0.98 o 
  -4   1   0       55.61       72.89      1.61 o 
  -3   1   0      400.43      417.14      3.65 o 
  -2   1   0     6113.98     5962.50     88.83 o 
   1   1   0      329.85      293.12      2.80 o 
   2   1   0        4.74        4.30      0.85 o 
   3   1   0       11.17        8.89      1.11 o 
   4   1   0      140.69      128.23      5.25 o 
   5   1   0      255.18      261.13      4.70 o 
   6   1   0      106.58      109.92      5.45 o 
   7   1   0       17.37       14.81      2.31 o 
   8   1   0        0.90        1.45      1.76 o 
  -9   2   0        0.23        0.67      1.39 o 
  -8   2   0        7.37       11.51      2.68 o 
  -7   2   0      136.18      144.65      2.72 o 
  -6   2   0        6.65        5.92      1.11 o 
  -5   2   0       66.50       75.06      1.83 o 
  -4   2   0       30.63       44.72      0.92 o 
  -3   2   0      254.87      264.53      2.98 o 
  -2   2   0     4308.55     4285.67     50.86 o 
  -1   2   0     7198.22     7158.04     86.65 o 
   0   2   0        5.16        3.10      0.83 o 
   1   2   0      125.56      122.90      2.62 o 
   2   2   0      361.58      403.92      7.42 o 
   3   2   0        8.08        9.15      1.31 o 
   4   2   0       14.08       14.48      1.75 o 
   5   2   0      125.17      123.94      7.70 o 
   6   2   0       14.39       14.43      1.89 o 
   7   2   0        1.56        3.42      1.84 o 
   8   2   0        1.90       -2.06      5.22 o 
 -10   3   0        0.79       -0.56      1.27 o 
  -9   3   0       28.67       34.03      3.50 o 
  -8   3   0       17.35       18.99      2.87 o 
  -7   3   0       24.33       22.47      1.13 o 
  -6   3   0       18.67       18.07      1.46 o 
  -5   3   0       37.22       37.43      2.16 o 
  -4   3   0       72.46       66.99      1.19 o 
  -3   3   0     2976.23     2906.57     23.94 o 
  -2   3   0      691.18      672.34      5.04 o 
  -1   3   0        6.96        3.22      0.81 o 
   0   3   0       89.34       96.55      4.50 o 
   1   3   0        0.03        0.61      1.49 o 
   2   3   0      578.76      660.36      8.30 o 
   3   3   0      123.69      109.85      8.06 o 
   4   3   0        0.00       -0.65      1.34 o 
   5   3   0        0.01        0.62      1.47 o 
   6   3   0        1.44        0.98      1.68 o 
   7   3   0        4.27        5.92      2.76 o 
 -10   4   0        3.11        1.77      1.90 o 
  -9   4   0        3.76        2.71      1.69 o 
  -8   4   0       15.96       10.07      1.64 o 
  -7   4   0       12.37       13.47      3.05 o 
  -6   4   0       36.86       33.76      1.79 o 
  -5   4   0       94.05       71.63      1.26 o 
  -4   4   0     1038.01     1004.13      9.02 o 
  -3   4   0       58.07       64.20      1.29 o 
  -2   4   0      338.58      304.42      3.38 o 
  -1   4   0       67.09       65.17      1.90 o 
   0   4   0        5.30        6.75      1.13 o 
   1   4   0      181.03      163.46      3.15 o 
   2   4   0      110.72      107.71      2.55 o 
   3   4   0       12.87       15.59      1.77 o 
   4   4   0        0.74        0.88      1.45 o 
   5   4   0        0.00       -1.00      3.57 o 
   6   4   0        1.79        8.58      7.47 o 
 -10   5   0        3.66        1.22      1.78 o 
  -9   5   0        2.15        3.12      2.05 o 
  -8   5   0        6.72        4.98      1.50 o 
  -7   5   0       21.55       22.94      1.35 o 
  -6   5   0       28.59       31.75      1.34 o 
  -5   5   0       25.95       27.51      1.27 o 
  -4   5   0      132.52      151.35      2.15 o 
  -3   5   0        0.80        3.10      0.75 o 
  -2   5   0      131.94      131.84      3.55 o 
  -1   5   0      167.62      178.28      4.50 o 
   0   5   0       41.46       34.57      3.56 o 
   1   5   0       17.81       22.40      1.82 o 
   2   5   0        1.20        0.16      1.61 o 
   3   5   0       14.81       15.94      2.45 o 
   4   5   0        8.05        0.85      1.72 o 
   5   5   0        0.95        1.41      2.44 o 
 -10   6   0        0.21        2.39      2.62 o 
  -9   6   0        0.08        0.54      1.20 o 
  -8   6   0        0.13       -0.23      0.84 o 
  -7   6   0        4.99        2.63      1.12 o 
  -6   6   0       45.99       48.82      3.97 o 
  -5   6   0        1.76        1.45      1.60 o 
  -4   6   0        0.88        1.02      1.04 o 
  -3   6   0        3.46        2.45      0.96 o 
  -2   6   0      166.18      161.91      4.27 o 
  -1   6   0        1.35        1.24      1.38 o 
   0   6   0      110.52      115.91      3.84 o 
   1   6   0      304.62      284.24      5.60 o 
   2   6   0       10.09       11.32      2.51 o 
   3   6   0        0.86        2.41      2.29 o 
   4   6   0        4.91        3.78      2.19 o 
 -10   7   0       17.52       13.33      4.24 o 
  -9   7   0        6.38        4.24      1.46 o 
  -8   7   0       31.61       33.66      4.32 o 
  -7   7   0        0.00        1.15      1.35 o 
  -6   7   0       15.25       15.49      1.35 o 
  -5   7   0       23.53       21.48      2.07 o 
  -4   7   0       18.70       19.00      1.34 o 
  -3   7   0      100.18       93.24      2.48 o 
  -2   7   0      117.13      109.58      3.03 o 
  -1   7   0      193.32      201.90      4.91 o 
   0   7   0       22.09       14.90      2.11 o 
   1   7   0        0.65       -1.27      2.18 o 
   2   7   0        1.72        3.68      2.08 o 
   3   7   0        0.34        0.79      2.43 o 
  -9   8   0        2.13        1.79      1.67 o 
  -8   8   0        1.18        1.30      1.54 o 
  -7   8   0        0.06        1.06      1.37 o 
  -6   8   0        0.97        0.53      1.88 o 
  -5   8   0       44.86       33.50      1.79 o 
  -4   8   0       44.77       46.44      1.96 o 
  -3   8   0        0.25       -0.33      1.28 o 
  -2   8   0       11.04       12.96      2.57 o 
  -1   8   0       39.68       32.56      3.18 o 
   0   8   0        0.00        2.24      3.36 o 
   1   8   0        2.57        4.47      2.25 o 
   2   8   0        7.48        9.45      3.75 o 
  -9   9   0        1.64        5.34      4.14 o 
  -8   9   0       19.30       27.02      6.92 o 
  -7   9   0        0.53        0.91      1.29 o 
  -6   9   0        2.25        6.15      5.78 o 
  -5   9   0        8.90        8.11      1.70 o 
  -4   9   0        4.82        3.33      1.43 o 
  -3   9   0        4.36        3.73      2.15 o 
  -2   9   0       31.23       37.32      5.29 o 
  -1   9   0        0.25        3.00      2.18 o 
   0   9   0       10.11        8.85      3.45 o 
  -7  10   0        0.13       -0.15      2.80 o 
  -6  10   0        1.03       -0.57      1.51 o 
  -5  10   0        2.74        2.58      1.77 o 
  -4  10   0        5.32        3.17      1.66 o 
  -3  10   0       46.56       57.77      3.84 o 
  -2  10   0       25.79       15.58      7.16 o 
   1 -10   1        4.30        5.05      2.71 o 
   2 -10   1       10.09        5.80      3.19 o 
   3 -10   1        0.26       -0.40      1.76 o 
   4 -10   1        0.03        0.00      1.36 o 
   5 -10   1       13.67        9.34      2.58 o 
   6 -10   1       17.48       10.20      1.91 o 
   7 -10   1        0.08        3.13      3.24 o 
   8 -10   1       17.59       24.36      3.44 o 
  -1  -9   1        0.30        0.92      2.97 o 
   0  -9   1        8.34        9.68      3.12 o 
   1  -9   1        0.10        0.39      2.36 o 
   2  -9   1        0.66        0.18      1.83 o 
   3  -9   1        8.89        6.44      1.79 o 
   4  -9   1        0.03       -0.04      1.33 o 
   5  -9   1       11.27        9.48      1.85 o 
   6  -9   1        2.29        0.10      1.61 o 
   7  -9   1        0.11        1.67      1.55 o 
   8  -9   1        0.05       -1.27      2.20 o 
   9  -9   1        0.00        0.53      1.78 o 
  -2  -8   1        0.87        0.72      2.14 o 
  -1  -8   1        3.39        4.08      2.70 o 
   0  -8   1        0.00        0.93      1.85 o 
   1  -8   1        0.07       -1.81      2.05 o 
   2  -8   1        3.24        0.64      1.70 o 
   3  -8   1        3.75        3.73      1.30 o 
   4  -8   1      111.39      103.16      4.14 o 
   5  -8   1       35.09       37.65      4.00 o 
   6  -8   1        0.02       -0.08      0.99 o 
   7  -8   1       17.36       19.59      1.33 o 
   8  -8   1        0.08       -0.12      1.51 o 
   9  -8   1        2.86        1.46      2.09 o 
  -3  -7   1        0.53        2.19      2.14 o 
  -2  -7   1        0.13        0.74      1.86 o 
  -1  -7   1       49.31       55.42      3.29 o 
   0  -7   1       15.11       10.82      4.82 o 
   1  -7   1       76.60       70.63      3.43 o 
   2  -7   1        2.21        2.83      1.65 o 
   3  -7   1       75.85       68.76      5.22 o 
   4  -7   1       38.18       40.10      2.27 o 
   5  -7   1        1.40        0.14      1.14 o 
   6  -7   1        6.52        5.29      1.19 o 
   7  -7   1        0.01        1.36      1.77 o 
   8  -7   1       24.51       21.83      5.70 o 
   9  -7   1       13.41        6.72      4.40 o 
  10  -7   1        5.35        4.89      2.43 o 
  -4  -6   1        6.41        4.13      2.18 o 
  -3  -6   1       17.99       26.95      6.13 o 
  -2  -6   1       25.45       20.76      2.18 o 
  -1  -6   1       48.67       46.18      2.96 o 
   0  -6   1      401.73      371.73      5.50 o 
   1  -6   1        6.99        4.74      1.53 o 
   2  -6   1      226.53      242.71      3.80 o 
   3  -6   1        4.50        6.19      1.23 o 
   4  -6   1       14.21       17.05      1.17 o 
   5  -6   1        0.56       -0.27      0.79 o 
   6  -6   1      288.86      296.65      5.10 o 
   7  -6   1       15.65       15.56      1.15 o 
   8  -6   1       62.57       63.57      2.20 o 
   9  -6   1        3.88        3.38      1.37 o 
  10  -6   1        3.14        8.69      6.39 o 
  -5  -5   1        0.01       -2.60      2.60 o 
  -4  -5   1        6.94        6.77      1.94 o 
  -3  -5   1      247.28      211.08      4.06 o 
  -2  -5   1       11.30       15.41      2.49 o 
  -1  -5   1        8.87        8.35      1.56 o 
   0  -5   1       23.77       28.89      2.07 o 
   1  -5   1       97.59       94.18      3.48 o 
   2  -5   1      103.87      122.84      3.53 o 
   3  -5   1       32.50       30.13      1.42 o 
   4  -5   1        1.14        0.70      0.68 o 
   5  -5   1        4.31        2.97      0.80 o 
   6  -5   1        2.94        7.02      1.44 o 
   7  -5   1       32.02       33.83      1.77 o 
   8  -5   1        1.33        0.08      1.22 o 
   9  -5   1        9.13        8.97      1.52 o 
  10  -5   1        0.46        1.56      1.81 o 
  -6  -4   1        7.41       14.95      2.88 o 
  -5  -4   1       20.37       16.04      2.52 o 
  -4  -4   1       23.42       18.99      2.94 o 
  -3  -4   1       66.39       69.76      2.46 o 
  -2  -4   1        5.99        7.13      2.38 o 
  -1  -4   1       73.95       89.27      3.26 o 
   0  -4   1        6.13        6.75      1.27 o 
   1  -4   1       77.31       89.36      2.74 o 
   2  -4   1       22.78       27.70      1.98 o 
   3  -4   1      329.97      334.55      3.81 o 
   4  -4   1      112.46      126.57      2.04 o 
   5  -4   1       95.89      106.06      2.37 o 
   6  -4   1      119.41      123.09      3.69 o 
   7  -4   1       69.10       64.18      1.77 o 
   8  -4   1       69.10       77.48      3.03 o 
   9  -4   1        1.89        1.45      1.23 o 
  10  -4   1        2.00        2.79      1.77 o 
  -7  -3   1       21.10       24.81      2.58 o 
  -6  -3   1        1.65        1.95      2.02 o 
  -5  -3   1       99.87       90.41      2.72 o 
  -4  -3   1      367.98      352.93     11.65 o 
  -3  -3   1       55.93       55.63      4.44 o 
  -2  -3   1       38.08       30.88      1.67 o 
  -1  -3   1     2137.64     2213.10     22.56 o 
   0  -3   1     1019.33     1043.29      9.66 o 
   1  -3   1     1125.04     1132.59     10.42 o 
   2  -3   1     1327.23     1281.80     10.15 o 
   3  -3   1      365.34      393.86      4.11 o 
   4  -3   1     1684.56     1734.11     16.98 o 
   5  -3   1       95.62      109.64      3.75 o 
   6  -3   1        0.10        0.89      0.69 o 
   7  -3   1        3.69        2.49      0.88 o 
   8  -3   1        0.22        1.01      1.52 o 
   9  -3   1        2.56        1.48      1.16 o 
  10  -3   1        0.46        1.40      2.99 o 
  -8  -2   1        3.77        4.79      2.16 o 
  -7  -2   1        0.24       -2.06      2.06 o 
  -6  -2   1       19.06       17.71      2.30 o 
  -5  -2   1      287.24      283.11      4.93 o 
  -4  -2   1       11.71       10.69      1.31 o 
  -3  -2   1      293.56      301.51      3.97 o 
  -2  -2   1      245.03      255.48      5.14 o 
  -1  -2   1     1216.93     1141.37     10.81 o 
   0  -2   1      101.22      100.97      2.10 o 
   1  -2   1       49.05       61.90      1.41 o 
   2  -2   1     2106.72     2168.19     21.06 o 
   3  -2   1       25.71       35.07      0.95 o 
   4  -2   1      196.11      199.53      2.73 o 
   5  -2   1      155.59      154.73      2.27 o 
   6  -2   1        0.67        2.14      1.33 o 
   7  -2   1       22.52       25.69      1.67 o 
   8  -2   1        5.44        8.13      2.60 o 
   9  -2   1        4.30        3.64      2.13 o 
  -8  -1   1       14.05        9.88      2.54 o 
  -7  -1   1       48.39       59.07      2.92 o 
  -6  -1   1      150.44      160.38      4.68 o 
  -5  -1   1       21.66       26.04      3.21 o 
  -4  -1   1      148.30      154.85      2.26 o 
  -3  -1   1      547.19      583.88      5.43 o 
  -2  -1   1        0.62        2.46      0.62 o 
  -1  -1   1      764.51      701.54      5.87 o 
   1  -1   1       11.12        0.80      0.51 o 
   2  -1   1       24.35       18.46      1.09 o 
   3  -1   1      873.60      915.54      8.13 o 
   4  -1   1      387.38      410.98      5.05 o 
   5  -1   1      141.75      132.40      2.60 o 
   6  -1   1        0.15        0.17      1.46 o 
   7  -1   1        4.96        7.18      1.48 o 
   8  -1   1        0.64       -1.20      1.50 o 
   9  -1   1        1.05        0.32      2.04 o 
  -9   0   1        0.10        2.71      2.29 o 
  -8   0   1       16.68       12.92      2.28 o 
  -7   0   1       23.51       23.43      2.10 o 
  -6   0   1       94.13       98.82      2.26 o 
  -5   0   1      418.90      430.71      4.66 o 
  -4   0   1      394.32      398.24      4.86 o 
  -3   0   1        3.63        3.06      0.73 o 
  -2   0   1      379.95      338.50      3.07 o 
  -1   0   1      116.40      109.82      1.47 o 
   1   0   1     1418.27     1247.76     10.32 o 
   2   0   1      185.57      192.20      5.29 o 
   3   0   1      576.51      567.23     11.10 o 
   4   0   1        0.99        1.50      1.04 o 
   5   0   1        3.44        3.00      1.37 o 
   6   0   1      436.99      434.19     12.93 o 
   7   0   1        6.27        6.29      1.64 o 
   8   0   1        0.79        1.84      2.00 o 
   9   0   1       13.04        9.58      3.37 o 
  -9   1   1        0.01        0.17      2.49 o 
  -8   1   1        7.95        9.40      2.02 o 
  -7   1   1        8.76       11.72      2.36 o 
  -6   1   1        5.87        7.70      1.35 o 
  -5   1   1       11.04       13.66      2.18 o 
  -4   1   1      275.74      277.75      2.74 o 
  -3   1   1      775.49      788.73      6.85 o 
  -2   1   1     4891.09     5047.04     45.13 o 
  -1   1   1      161.13      139.57      1.09 o 
   0   1   1     1180.85     1027.87      8.38 o 
   1   1   1      623.05      593.16      6.02 o 
   2   1   1       49.28       45.38      1.15 o 
   3   1   1      546.61      544.85      5.86 o 
   4   1   1       53.08       43.74      1.57 o 
   5   1   1      104.48      109.06      2.58 o 
   6   1   1        8.65        7.82      1.64 o 
   7   1   1        4.64        5.85      1.79 o 
   8   1   1        0.00       -0.62      1.76 o 
  -9   2   1        1.87        3.09      1.55 o 
  -8   2   1       22.81       25.01      1.42 o 
  -7   2   1       14.86       14.00      2.23 o 
  -6   2   1      228.15      255.31      3.67 o 
  -5   2   1        7.28        5.82      0.66 o 
  -4   2   1       41.20       44.15      0.89 o 
  -3   2   1       66.56       55.82      2.85 o 
  -2   2   1      293.53      262.65      3.23 o 
  -1   2   1     3390.64     3139.89     26.27 o 
   0   2   1       17.82       14.48      1.13 o 
   1   2   1      760.37      786.28      7.14 o 
   2   2   1      277.63      332.44      3.62 o 
   3   2   1      345.04      352.23      4.63 o 
   4   2   1        0.54        2.12      2.48 o 
   5   2   1       56.54       60.27      4.94 o 
   6   2   1        7.87        4.39      1.69 o 
   7   2   1        9.67        9.67      4.44 o 
 -10   3   1        0.14        2.36      2.29 o 
  -9   3   1        0.69        0.70      1.31 o 
  -8   3   1        5.85        2.79      1.09 o 
  -7   3   1       18.87       14.51      1.28 o 
  -6   3   1       18.19       17.02      1.85 o 
  -5   3   1       19.28       20.86      1.14 o 
  -4   3   1      183.66      172.11      5.49 o 
  -3   3   1      363.60      380.11      4.82 o 
  -2   3   1      109.25      106.74      2.57 o 
  -1   3   1      233.05      265.23      6.14 o 
   0   3   1      148.04      137.48      2.31 o 
   1   3   1       16.03       18.98      1.21 o 
   2   3   1      288.09      301.81      3.77 o 
   3   3   1       92.46       87.12      3.80 o 
   4   3   1       14.56        8.37      2.53 o 
   5   3   1       15.13       10.71      2.28 o 
   6   3   1        0.14       -0.34      2.01 o 
   7   3   1       27.27       36.98      5.23 o 
 -10   4   1        3.21        7.00      3.05 o 
  -9   4   1        8.19        5.90      2.38 o 
  -8   4   1       22.10       19.81      1.43 o 
  -7   4   1       24.89       30.27      1.69 o 
  -6   4   1       23.82       27.99      3.44 o 
  -5   4   1      403.98      410.17      7.05 o 
  -4   4   1      373.23      376.68      5.43 o 
  -3   4   1     1179.20     1264.52     10.19 o 
  -2   4   1      149.00      166.33      4.18 o 
  -1   4   1       20.50       21.98      4.44 o 
   0   4   1      256.97      266.40      4.54 o 
   1   4   1       69.49       66.51      1.93 o 
   2   4   1        6.86        7.22      1.48 o 
   3   4   1       56.33       61.94      3.01 o 
   4   4   1        9.52        7.55      1.82 o 
   5   4   1        6.48        5.23      1.99 o 
   6   4   1        2.83        1.98      2.08 o 
 -10   5   1        2.82        2.46      2.50 o 
  -9   5   1        6.66        7.64      1.39 o 
  -8   5   1        3.83        4.10      1.15 o 
  -7   5   1        9.68        7.29      1.23 o 
  -6   5   1      748.55      735.46      6.92 o 
  -5   5   1      247.17      227.76      3.28 o 
  -4   5   1      285.26      282.20      3.30 o 
  -3   5   1       48.25       55.31      3.28 o 
  -2   5   1       47.41       50.24      3.03 o 
  -1   5   1       25.18       21.69      2.68 o 
   0   5   1      442.21      427.44      6.08 o 
   1   5   1       45.82       54.38      2.77 o 
   2   5   1        0.42       -0.28      1.72 o 
   3   5   1        0.58        0.67      1.58 o 
   4   5   1        2.01        3.35      2.37 o 
   5   5   1        2.18        0.22      1.92 o 
 -10   6   1        5.30        4.56      1.30 o 
  -9   6   1        0.27        0.72      0.99 o 
  -8   6   1        4.44        2.39      1.00 o 
  -7   6   1      140.50      138.01      2.13 o 
  -6   6   1       71.01       74.45      2.71 o 
  -5   6   1       33.02       33.15      1.72 o 
  -4   6   1        4.95        5.72      0.99 o 
  -3   6   1       37.53       38.14      1.62 o 
  -2   6   1       92.31       88.68      2.64 o 
  -1   6   1       40.94       41.20      4.28 o 
   0   6   1      171.58      191.89      3.80 o 
   1   6   1       27.20       25.09      2.68 o 
   2   6   1        0.19       -0.66      1.99 o 
   3   6   1        1.49        2.49      2.77 o 
   4   6   1        3.48        2.08      2.71 o 
 -10   7   1        0.80        3.51      1.55 o 
  -9   7   1        1.21        0.30      1.45 o 
  -8   7   1        5.79        6.85      1.92 o 
  -7   7   1       57.76       56.35      4.30 o 
  -6   7   1        1.02        1.09      1.41 o 
  -5   7   1       51.38       55.46      2.62 o 
  -4   7   1        1.56        1.72      1.35 o 
  -3   7   1        0.32        0.89      1.24 o 
  -2   7   1        1.50        1.44      1.71 o 
  -1   7   1      421.63      430.30      7.31 o 
   0   7   1       60.65       62.56     10.43 o 
   1   7   1        0.17       -1.11      1.81 o 
   2   7   1       21.19       18.86      2.74 o 
   3   7   1        0.02        0.46      2.63 o 
  -9   8   1       14.37        6.61      1.81 o 
  -8   8   1        0.84       -0.68      1.73 o 
  -7   8   1        7.25        6.99      1.21 o 
  -6   8   1        1.07        0.63      1.55 o 
  -5   8   1       23.54       20.50      5.45 o 
  -4   8   1       13.38       10.60      1.64 o 
  -3   8   1        6.61        5.51      1.70 o 
  -2   8   1        6.32       10.60      2.70 o 
  -1   8   1        4.39        9.32      5.50 o 
   0   8   1        0.19        0.44      1.82 o 
   1   8   1        1.39        1.67      2.59 o 
   2   8   1        4.64        4.32      3.87 o 
  -9   9   1        2.24        2.10      1.97 o 
  -8   9   1        1.41        6.37      3.08 o 
  -7   9   1        0.81        3.44      4.35 o 
  -6   9   1        0.28        1.91      1.92 o 
  -5   9   1        1.92        1.06      1.98 o 
  -4   9   1        0.77        0.99      1.56 o 
  -3   9   1       10.62        9.75      3.36 o 
  -2   9   1        0.05       -0.59      1.75 o 
  -1   9   1        0.01       -1.44      3.57 o 
   0   9   1       10.66       12.77      2.76 o 
  -7  10   1        3.36        3.78      2.02 o 
  -6  10   1        1.38        3.68      3.88 o 
  -5  10   1        3.11        3.15      1.60 o 
  -4  10   1        9.53       10.44      2.35 o 
  -3  10   1        0.29       -1.10      1.72 o 
  -2  10   1        2.15        0.52      1.80 o 
   1 -10   2        0.22        4.73      2.68 o 
   2 -10   2        3.25        6.57      3.29 o 
   3 -10   2        6.03        5.74      1.86 o 
   4 -10   2        0.01        0.07      1.61 o 
   5 -10   2        0.00        0.57      2.06 o 
   6 -10   2        0.65       -0.11      1.26 o 
   7 -10   2        2.12        1.15      2.97 o 
   8 -10   2        3.16        7.16      2.93 o 
  -1  -9   2       27.28       27.08      5.48 o 
   0  -9   2        0.27       -0.05      5.49 o 
   1  -9   2        0.16        2.55      2.65 o 
   2  -9   2        0.28        0.05      3.88 o 
   3  -9   2       11.62       11.89      1.71 o 
   4  -9   2        0.16        0.14      1.44 o 
   5  -9   2        9.08        7.52      1.55 o 
   6  -9   2        0.05       -0.77      1.14 o 
   7  -9   2        0.39        0.67      1.28 o 
   8  -9   2        0.01        4.85      7.11 o 
   9  -9   2        0.01        5.66      5.02 o 
  -2  -8   2        0.03        1.69      2.22 o 
  -1  -8   2        4.98        6.73      2.28 o 
   0  -8   2       22.37       15.23      3.96 o 
   1  -8   2      109.74      114.58      4.39 o 
   2  -8   2       39.47       40.60      8.62 o 
   3  -8   2       10.93        7.59      3.61 o 
   4  -8   2       31.10       31.36      3.56 o 
   5  -8   2       21.05       17.24      4.62 o 
   6  -8   2        9.83        7.97      1.67 o 
   7  -8   2        9.78       11.08      1.95 o 
   8  -8   2       25.04       20.31     12.88 o 
   9  -8   2        1.18        4.17      3.52 o 
  -3  -7   2        0.33        0.15      1.84 o 
  -2  -7   2        0.00       -0.64      2.23 o 
  -1  -7   2       13.60        9.73      3.79 o 
   0  -7   2      146.43      152.55      5.56 o 
   1  -7   2        0.81        0.87      1.58 o 
   2  -7   2       61.47       63.35      6.76 o 
   3  -7   2       59.74       71.20      3.37 o 
   4  -7   2       14.94       25.74      2.01 o 
   5  -7   2       81.29       85.97      4.79 o 
   6  -7   2        7.09        8.91      1.19 o 
   7  -7   2       85.53       78.16      2.72 o 
   8  -7   2        0.66        2.92      1.68 o 
   9  -7   2        0.74        5.78      4.98 o 
  10  -7   2        7.72        7.60      3.19 o 
  -5  -6   2        0.86       -0.08      2.86 o 
  -4  -6   2       20.32       33.18     15.74 o 
  -3  -6   2        1.92        0.38      1.99 o 
  -2  -6   2        5.73        6.43      2.23 o 
  -1  -6   2       30.80       26.67      2.60 o 
   0  -6   2      324.25      332.19     17.37 o 
   1  -6   2      262.57      248.15      4.06 o 
   2  -6   2        0.65        2.34      1.39 o 
   3  -6   2        0.38       -0.60      0.81 o 
   4  -6   2       57.62       62.59      6.75 o 
   5  -6   2      325.32      312.14      4.54 o 
   6  -6   2      431.57      448.50      6.05 o 
   7  -6   2        9.00       13.66      1.71 o 
   8  -6   2       12.46       10.56      1.29 o 
   9  -6   2        5.34        3.71      1.54 o 
  10  -6   2        6.22       10.92      5.03 o 
  -5  -5   2       15.28       10.84      2.25 o 
  -4  -5   2       39.79       39.07      6.43 o 
  -3  -5   2       54.36       43.73      5.33 o 
  -2  -5   2        2.48        4.73      1.59 o 
  -1  -5   2        3.85        3.61      1.40 o 
   0  -5   2       66.52       68.72      3.57 o 
   1  -5   2       12.27       17.93      1.44 o 
   2  -5   2       79.44       95.07      2.12 o 
   3  -5   2       23.00       31.40      4.27 o 
   4  -5   2        2.53        3.14      1.05 o 
   5  -5   2       39.29       44.96      1.76 o 
   6  -5   2      384.58      375.54      3.56 o 
   7  -5   2        2.24        2.15      0.81 o 
   8  -5   2        0.06        1.69      1.33 o 
   9  -5   2        0.63        0.66      1.29 o 
  10  -5   2        1.27        1.31      2.52 o 
  -6  -4   2        4.39        7.11      2.32 o 
  -5  -4   2        0.35        2.24      1.62 o 
  -4  -4   2        0.85        1.76      1.72 o 
  -3  -4   2        5.82        2.11      1.86 o 
  -2  -4   2      117.46      116.23      2.46 o 
  -1  -4   2      445.08      431.66      5.58 o 
   0  -4   2      104.64      100.77      1.96 o 
   1  -4   2        0.29        0.04      1.41 o 
   2  -4   2      919.27      946.38      9.11 o 
   3  -4   2       39.86       39.65      2.22 o 
   4  -4   2      963.03      930.80      9.37 o 
   5  -4   2       18.56       21.30      1.27 o 
   6  -4   2        0.60        1.36      0.69 o 
   7  -4   2       65.15       57.83      1.98 o 
   8  -4   2       22.79       22.09      4.94 o 
   9  -4   2        9.54        9.45      1.44 o 
  10  -4   2        5.11        3.90      1.76 o 
  -7  -3   2        0.08        2.35      8.27 o 
  -6  -3   2        6.49        4.71      1.71 o 
  -5  -3   2        2.10        0.58      1.61 o 
  -4  -3   2        0.94        1.57      1.27 o 
  -3  -3   2       11.49       15.38      1.85 o 
  -2  -3   2        5.13        7.44      1.05 o 
  -1  -3   2     1118.22     1277.71     14.19 o 
   0  -3   2        2.76        3.33      2.21 o 
   1  -3   2      259.38      255.76      2.80 o 
   2  -3   2       13.82       15.29      2.44 o 
   3  -3   2       98.55      119.97      3.39 o 
   4  -3   2       66.26       68.14      1.31 o 
   5  -3   2        0.11        0.35      0.66 o 
   6  -3   2      142.72      160.88      4.10 o 
   7  -3   2      127.46      112.29      2.16 o 
   8  -3   2        8.17        8.09      1.40 o 
   9  -3   2       14.37       17.98      2.10 o 
  -8  -2   2        0.00        0.32      2.08 o 
  -7  -2   2        7.01        8.59      2.35 o 
  -6  -2   2       17.29       17.70      2.22 o 
  -5  -2   2       13.99       10.75      1.81 o 
  -4  -2   2      146.58      148.99      3.70 o 
  -3  -2   2     1238.93     1263.60     12.49 o 
  -2  -2   2      137.44      128.11      2.07 o 
  -1  -2   2      265.67      278.17      3.11 o 
   0  -2   2        0.39        3.45      1.35 o 
   1  -2   2        6.20        1.92      0.86 o 
   2  -2   2     2406.91     2242.84     30.68 o 
   3  -2   2       26.21       25.94      0.53 o 
   4  -2   2      519.84      550.37      5.84 o 
   5  -2   2        5.15        4.56      1.08 o 
   6  -2   2      141.49      141.73      3.83 o 
   7  -2   2        7.01        9.53      1.52 o 
   8  -2   2        7.86        8.09      1.73 o 
   9  -2   2        3.26        5.01      2.29 o 
  -8  -1   2        1.89        0.72      1.97 o 
  -7  -1   2       25.66       31.42      9.16 o 
  -6  -1   2      387.98      397.62      5.87 o 
  -5  -1   2       92.77       93.02      2.00 o 
  -4  -1   2        1.44        4.62      0.88 o 
  -3  -1   2      490.44      453.62      4.16 o 
  -2  -1   2       95.09      105.77      3.07 o 
  -1  -1   2      291.58      279.03      2.48 o 
   0  -1   2      245.47      192.39      1.76 o 
   1  -1   2      933.47      933.18      5.83 o 
   2  -1   2     1457.03     1424.82     12.89 o 
   3  -1   2       40.30       38.60      1.11 o 
   4  -1   2        1.15        1.32      1.01 o 
   5  -1   2      348.44      351.90      4.71 o 
   6  -1   2       30.04       30.67      1.78 o 
   7  -1   2        0.32        1.76      1.39 o 
   8  -1   2       11.87        9.57      1.89 o 
   9  -1   2        9.05       10.28      3.78 o 
  -9   0   2        1.13        5.94      3.44 o 
  -8   0   2        9.61       12.16      1.73 o 
  -7   0   2        1.52        2.30      1.25 o 
  -6   0   2       23.06       29.81      1.81 o 
  -5   0   2        1.50        2.28      0.87 o 
  -4   0   2      218.23      224.17      3.13 o 
  -3   0   2       46.40       38.86      1.22 o 
  -2   0   2       71.94       56.34      0.74 o 
  -1   0   2      242.53      185.43      2.25 o 
   1   0   2       36.83       32.03      1.08 o 
   2   0   2      112.05      110.58      1.87 o 
   3   0   2     1119.94     1165.79     10.93 o 
   4   0   2        0.26        0.30      0.83 o 
   5   0   2       27.29       30.62      2.22 o 
   6   0   2      151.54      171.36      4.03 o 
   7   0   2        6.71        6.73      2.69 o 
   8   0   2        4.77        7.29      2.01 o 
  -9   1   2        2.51        0.98      1.53 o 
  -8   1   2        6.55        4.90      1.61 o 
  -7   1   2       62.34       65.66      2.32 o 
  -6   1   2       50.68       50.47      1.49 o 
  -5   1   2       16.49       15.72      0.90 o 
  -4   1   2      687.80      692.42      6.49 o 
  -3   1   2      564.09      537.37      7.33 o 
  -2   1   2     1446.17     1466.84     21.64 o 
  -1   1   2       82.08       70.15      1.67 o 
   0   1   2     1483.87     1316.92     11.13 o 
   1   1   2      992.28      878.37      8.20 o 
   2   1   2      564.11      563.04      6.04 o 
   3   1   2       17.06       19.98      2.58 o 
   4   1   2        9.44       11.25      2.22 o 
   5   1   2       83.30       82.23      7.19 o 
   6   1   2      141.26      146.94      5.11 o 
   7   1   2       12.24       10.14      3.12 o 
   8   1   2        4.33        6.34      2.67 o 
  -9   2   2       18.08       24.35      9.69 o 
  -8   2   2        7.40        4.92      1.09 o 
  -7   2   2       34.62       41.02      2.03 o 
  -6   2   2      122.94      133.77      2.34 o 
  -5   2   2       17.88       22.40      0.88 o 
  -4   2   2      755.09      784.51      6.99 o 
  -3   2   2        1.01        0.44      0.51 o 
  -2   2   2     3131.75     3057.71     21.75 o 
  -1   2   2     3534.70     3265.52     27.14 o 
   0   2   2        9.15       14.25      0.88 o 
   1   2   2      311.33      295.05      3.08 o 
   2   2   2      950.31      933.39      9.69 o 
   3   2   2      232.73      235.30      9.54 o 
   4   2   2        3.61        4.29      1.38 o 
   5   2   2      185.66      185.82      5.92 o 
   6   2   2        1.91        3.09      1.70 o 
   7   2   2       14.02       11.77      3.15 o 
 -10   3   2        0.46        2.00      1.64 o 
  -9   3   2        0.36        1.01      1.31 o 
  -8   3   2        9.46        6.55      1.32 o 
  -7   3   2       85.29       76.05      3.71 o 
  -6   3   2        3.60        4.97      1.17 o 
  -5   3   2       28.79       21.59      2.36 o 
  -4   3   2      229.18      247.97      1.95 o 
  -3   3   2      574.47      560.91      4.32 o 
  -2   3   2       12.22        8.56      0.62 o 
  -1   3   2       38.00       38.64      1.35 o 
   0   3   2       38.84       55.98      1.39 o 
   1   3   2      651.79      675.95      7.72 o 
   2   3   2        2.44        1.47      1.49 o 
   3   3   2       56.57       57.45      2.13 o 
   4   3   2       40.84       41.81      2.67 o 
   5   3   2       22.38       23.05      2.52 o 
   6   3   2        4.72        3.06      2.58 o 
   7   3   2       15.67       13.40      3.17 o 
 -10   4   2        8.94       10.97      2.19 o 
  -9   4   2        3.75        6.03      1.41 o 
  -8   4   2        4.11        2.23      1.10 o 
  -7   4   2      100.83      101.81      3.15 o 
  -6   4   2        9.89        8.38      0.97 o 
  -5   4   2      200.18      208.24      1.96 o 
  -4   4   2      294.74      273.32      2.92 o 
  -3   4   2      253.95      229.58      3.32 o 
  -2   4   2     2344.74     2291.82     19.59 o 
  -1   4   2       30.25       29.07      2.52 o 
   0   4   2       51.35       49.06      1.61 o 
   1   4   2       24.94       28.19      4.24 o 
   2   4   2       49.98       61.21      7.36 o 
   3   4   2      150.54      141.31      3.84 o 
   4   4   2       33.30       28.98      2.33 o 
   5   4   2       22.37       23.76      7.16 o 
   6   4   2        5.93        4.34      3.88 o 
 -10   5   2        3.65        2.39      1.24 o 
  -9   5   2        1.29        0.36      0.95 o 
  -8   5   2        1.44        0.87      1.14 o 
  -7   5   2        1.88        1.77      1.52 o 
  -6   5   2      545.90      539.97      5.33 o 
  -5   5   2        0.40        1.16      0.87 o 
  -4   5   2      100.23       99.92      3.32 o 
  -3   5   2        2.44        2.38      0.90 o 
  -2   5   2      160.07      156.63      3.43 o 
  -1   5   2       22.59       20.41      1.50 o 
   0   5   2       90.73       90.06      5.07 o 
   1   5   2       10.38        7.42      1.66 o 
   2   5   2      268.06      245.98      5.35 o 
   3   5   2        3.63        2.30      1.74 o 
   4   5   2       40.33       43.67     11.73 o 
   5   5   2        0.40        2.52      2.70 o 
 -10   6   2        1.11        2.12      1.35 o 
  -9   6   2       16.53       23.02      1.41 o 
  -8   6   2       17.02       17.41      3.14 o 
  -7   6   2       11.56       10.23      1.69 o 
  -6   6   2       33.75       37.43      1.92 o 
  -5   6   2      121.85      122.14      2.74 o 
  -4   6   2       29.59       36.47      1.80 o 
  -3   6   2       25.27       24.33      1.71 o 
  -2   6   2       35.57       28.80      1.68 o 
  -1   6   2      452.59      435.50     10.87 o 
   0   6   2        9.31        8.82      2.20 o 
   1   6   2        0.01       -0.25      4.98 o 
   2   6   2       22.21       17.26      8.07 o 
   3   6   2        7.17        5.59      2.14 o 
   4   6   2       16.32       12.23      2.68 o 
 -10   7   2        6.14        7.71      2.22 o 
  -9   7   2        0.95        0.48      1.41 o 
  -8   7   2        4.89        3.30      1.96 o 
  -7   7   2        4.42        3.25      1.57 o 
  -6   7   2        3.01        5.20      1.61 o 
  -5   7   2      138.96      145.03      2.85 o 
  -4   7   2       65.01       55.64      4.32 o 
  -3   7   2        4.49        5.06      1.41 o 
  -2   7   2        1.09        1.22      1.57 o 
  -1   7   2       47.74       48.97      2.52 o 
   0   7   2        0.18       -0.41      1.60 o 
   1   7   2        9.10        8.26      4.81 o 
   2   7   2        3.01        3.10      2.14 o 
   3   7   2        4.56        3.39      2.43 o 
  -9   8   2       10.62       12.79      4.60 o 
  -8   8   2        6.76        5.77      1.63 o 
  -7   8   2        0.44        0.20      1.41 o 
  -6   8   2        5.86        6.47      1.79 o 
  -5   8   2       30.26       29.63      1.89 o 
  -4   8   2        8.28        6.75      1.53 o 
  -3   8   2        0.13       -0.08      1.17 o 
  -2   8   2        3.39        2.94      1.58 o 
  -1   8   2        4.56        4.04      2.40 o 
   0   8   2        5.91        6.28      2.22 o 
   1   8   2       14.65       19.31      2.84 o 
   2   8   2        3.53        1.87      2.46 o 
  -8   9   2       10.52        7.39      2.87 o 
  -7   9   2        0.04        3.16      5.10 o 
  -6   9   2       17.42       23.25      4.12 o 
  -5   9   2        7.03        2.89      1.96 o 
  -4   9   2        0.39        0.66      1.71 o 
  -3   9   2        9.42        8.64      1.75 o 
  -2   9   2        0.53        1.04      1.59 o 
  -1   9   2        1.61        1.80      2.12 o 
   0   9   2        0.54        1.03      2.77 o 
  -7  10   2        0.09        3.11      1.75 o 
  -6  10   2        2.56        9.87      3.37 o 
  -5  10   2        0.30        0.84      1.61 o 
  -4  10   2        3.85        3.60      2.36 o 
  -3  10   2        4.53        1.50      3.00 o 
  -2  10   2        1.18       -0.29      2.18 o 
   1 -10   3        0.42       -0.63      2.81 o 
   2 -10   3        1.23       -0.10      3.99 o 
   3 -10   3       20.35       15.32      5.03 o 
   4 -10   3        2.07        1.59      1.66 o 
   5 -10   3       10.29        8.30      2.96 o 
   6 -10   3        0.50        1.09      1.44 o 
   7 -10   3        0.50       -1.13      2.05 o 
  -1  -9   3        4.27        3.25      2.97 o 
   0  -9   3        2.63        5.00      2.91 o 
   1  -9   3       49.28       59.64      4.10 o 
   2  -9   3       16.30       23.24      8.10 o 
   3  -9   3        3.85        3.10      2.07 o 
   4  -9   3       15.39        9.16      3.41 o 
   5  -9   3       14.21        8.65      4.14 o 
   6  -9   3        0.25       -0.79      1.01 o 
   7  -9   3        0.42        2.89      1.90 o 
   8  -9   3        2.23        4.06      3.08 o 
   9  -9   3        0.06        0.54      2.86 o 
  -2  -8   3        3.04        2.06      2.21 o 
  -1  -8   3        4.80        5.83      2.70 o 
   0  -8   3        0.18        2.66      2.93 o 
   1  -8   3       73.00       74.61      3.90 o 
   2  -8   3        0.64        1.71      1.78 o 
   3  -8   3        0.27        1.93      2.93 o 
   4  -8   3       27.59       23.45      2.66 o 
   5  -8   3        2.68        4.15      1.07 o 
   6  -8   3       10.74        5.23      0.95 o 
   7  -8   3        3.48        0.81      1.68 o 
   8  -8   3        6.88        9.76      3.91 o 
   9  -8   3        0.59        4.91      3.54 o 
  -3  -7   3        1.76       -2.10      2.10 o 
  -2  -7   3        2.19        3.15      2.38 o 
  -1  -7   3       60.14       55.07      5.21 o 
   0  -7   3       28.17       31.75      2.92 o 
   1  -7   3      252.62      222.18      5.12 o 
   2  -7   3        2.78        2.38      1.85 o 
   3  -7   3       24.09       18.54      2.06 o 
   4  -7   3       29.50       36.95      2.11 o 
   5  -7   3        1.04        0.58      1.14 o 
   6  -7   3        8.79        6.34      1.67 o 
   7  -7   3        0.00       -1.63      1.63 o 
   8  -7   3        0.16        0.20      1.82 o 
   9  -7   3        9.74        7.33      2.56 o 
  -5  -6   3        0.01        6.67      6.00 o 
  -4  -6   3        0.40        3.24      2.45 o 
  -3  -6   3        0.02        0.66      2.05 o 
  -2  -6   3       54.57       53.56      3.88 o 
  -1  -6   3        9.16        6.49      1.73 o 
   0  -6   3       74.93       84.80      3.84 o 
   1  -6   3       79.12       85.47      3.09 o 
   2  -6   3       40.04       41.69      3.39 o 
   3  -6   3       89.56       86.50      3.59 o 
   4  -6   3       10.15       13.19      2.26 o 
   5  -6   3        0.00        0.55      0.84 o 
   6  -6   3      192.49      209.71      4.85 o 
   7  -6   3       11.87        8.80      2.90 o 
   8  -6   3       13.19       11.90      0.91 o 
   9  -6   3        0.69        4.60      2.57 o 
  10  -6   3        5.80        9.05      5.17 o 
  -5  -5   3        6.75       12.61      3.74 o 
  -4  -5   3        1.75        3.12      1.77 o 
  -3  -5   3        0.07        0.57      1.70 o 
  -2  -5   3      156.42      161.46      3.91 o 
  -1  -5   3       50.29       50.54      2.06 o 
   0  -5   3        2.73        5.15      1.59 o 
   1  -5   3       26.98       29.68      2.60 o 
   2  -5   3      463.96      452.89      5.23 o 
   3  -5   3        0.19       -1.71      1.82 o 
   4  -5   3      105.98       99.78      1.65 o 
   5  -5   3        0.01       -0.34      1.12 o 
   6  -5   3      220.10      213.48      2.46 o 
   7  -5   3        2.51        4.16      1.11 o 
   8  -5   3       20.61       21.37      2.82 o 
   9  -5   3        5.34        7.68      6.72 o 
  10  -5   3        2.53        4.36      2.86 o 
  -6  -4   3        2.53        1.74      2.16 o 
  -5  -4   3        2.65        2.95      1.94 o 
  -4  -4   3       14.23       13.40      2.02 o 
  -3  -4   3       22.52       23.45      2.53 o 
  -2  -4   3       58.61       71.38      2.48 o 
  -1  -4   3       46.66       54.99      4.27 o 
   0  -4   3        0.44        2.88      1.12 o 
   1  -4   3        4.52        4.82      1.47 o 
   2  -4   3       28.69       22.25      1.82 o 
   3  -4   3       56.20       67.15      1.18 o 
   4  -4   3       43.37       47.87      2.22 o 
   5  -4   3      343.21      362.48      3.67 o 
   6  -4   3        2.90        0.95      0.58 o 
   7  -4   3        3.98        2.62      1.57 o 
   8  -4   3        6.12        3.31      1.41 o 
   9  -4   3       42.69       47.69      3.52 o 
  10  -4   3        0.54       -0.70      2.54 o 
  -7  -3   3        7.96       17.49      2.24 o 
  -6  -3   3        0.89        2.28      2.62 o 
  -5  -3   3       25.01       22.48      2.12 o 
  -4  -3   3       29.47       29.20      2.10 o 
  -3  -3   3        1.84        1.40      1.77 o 
  -2  -3   3       22.86       19.49      3.95 o 
  -1  -3   3      166.19      161.83      7.03 o 
   0  -3   3      108.07      114.81      1.75 o 
   1  -3   3      104.18       87.17      2.28 o 
   2  -3   3      783.85      796.22     10.55 o 
   3  -3   3        3.03        4.34      1.26 o 
   4  -3   3        7.28       11.95      0.67 o 
   5  -3   3        0.10        0.68      0.48 o 
   6  -3   3        1.57        3.00      1.22 o 
   7  -3   3       29.79       32.26      2.22 o 
   8  -3   3        7.29        6.77      1.22 o 
   9  -3   3        9.43        6.05      1.86 o 
  -8  -2   3        0.85        5.51      2.48 o 
  -7  -2   3       23.97       16.54      3.27 o 
  -6  -2   3      108.56      108.01      5.90 o 
  -5  -2   3      125.26      128.94      2.63 o 
  -4  -2   3       46.94       42.54      2.49 o 
  -3  -2   3        0.82        1.94      0.81 o 
  -2  -2   3       92.72      100.72      2.65 o 
  -1  -2   3      713.41      655.28      6.11 o 
   0  -2   3        4.51        1.32      0.94 o 
   1  -2   3      195.56      208.74      4.87 o 
   2  -2   3       43.97       49.34      1.71 o 
   3  -2   3      167.78      140.74      2.29 o 
   4  -2   3        3.35        0.58      1.10 o 
   5  -2   3        1.25       -0.45      0.97 o 
   6  -2   3       87.11       98.09      2.94 o 
   7  -2   3       43.01       44.93      2.42 o 
   8  -2   3        0.08       -0.28      1.45 o 
   9  -2   3        7.02        7.33      2.54 o 
  -8  -1   3        0.03        0.71      1.89 o 
  -7  -1   3        2.17        0.65      1.55 o 
  -6  -1   3       12.16        7.68      1.69 o 
  -5  -1   3       71.29       68.52      1.83 o 
  -4  -1   3        0.84        1.31      0.91 o 
  -3  -1   3       51.36       55.59      1.68 o 
  -2  -1   3       69.70       82.75      1.58 o 
  -1  -1   3      683.80      690.23      5.78 o 
   0  -1   3    14922.23    15630.08    326.05 o 
   1  -1   3     4893.84     5095.88     75.81 o 
   2  -1   3     2101.52     2062.41     19.75 o 
   3  -1   3        1.18        3.20      0.81 o 
   4  -1   3       19.38       18.68      1.18 o 
   5  -1   3       12.83       18.98      1.73 o 
   6  -1   3       73.89       90.93      4.08 o 
   7  -1   3        0.13       -0.20      2.23 o 
   8  -1   3       12.06        9.50      5.93 o 
   9  -1   3        0.59        2.65      3.49 o 
  -9   0   3       25.11       29.90      3.20 o 
  -8   0   3        8.93        6.65      1.57 o 
  -7   0   3        1.35        0.61      1.09 o 
  -6   0   3       55.26       54.74      1.64 o 
  -5   0   3        6.55        8.66      0.91 o 
  -4   0   3        5.40        8.65      0.98 o 
  -3   0   3       23.15       22.91      0.90 o 
  -2   0   3       49.23       40.46      0.57 o 
  -1   0   3     5955.06     6339.09     72.12 o 
   0   0   3       55.08       60.33      0.69 o 
   1   0   3       23.15       33.38      1.02 o 
   2   0   3       88.62       98.23      1.54 o 
   3   0   3       47.45       40.91      2.38 o 
   4   0   3      116.65      116.75      2.55 o 
   5   0   3      356.20      358.84      4.71 o 
   6   0   3      202.08      196.98     12.23 o 
   7   0   3       10.01        7.61      1.86 o 
   8   0   3       11.28        9.58      2.20 o 
  -9   1   3        0.36        0.72      2.06 o 
  -8   1   3       14.94       13.06      3.23 o 
  -7   1   3      113.28      128.24      2.44 o 
  -6   1   3       44.06       40.75      1.57 o 
  -5   1   3      181.05      176.51      2.32 o 
  -4   1   3      648.54      718.05      6.00 o 
  -3   1   3      193.83      189.13      1.40 o 
  -2   1   3       27.50       33.39      0.66 o 
  -1   1   3     7272.78     7241.79     61.88 o 
   0   1   3       29.68       37.10      1.72 o 
   1   1   3      255.48      244.12      2.52 o 
   2   1   3      333.18      271.59     10.48 o 
   3   1   3       90.35       87.52      1.81 o 
   4   1   3      214.70      207.03      3.25 o 
   5   1   3       15.36       12.48      2.16 o 
   6   1   3       54.19       61.53      3.75 o 
   7   1   3        0.04       -0.61      1.66 o 
   8   1   3        1.33        6.20      3.56 o 
  -9   2   3        0.07       -0.31      2.16 o 
  -8   2   3        8.70       10.23      2.52 o 
  -7   2   3       86.98       89.81      2.64 o 
  -6   2   3        1.35        0.71      0.73 o 
  -5   2   3       59.63       53.31      2.90 o 
  -4   2   3        0.02        0.12      0.66 o 
  -3   2   3     2304.59     2329.05     20.34 o 
  -2   2   3        2.95        3.76      0.38 o 
  -1   2   3       68.45       53.13      0.99 o 
   0   2   3      766.74      714.96      6.29 o 
   1   2   3      253.75      277.97      5.02 o 
   2   2   3      575.40      614.95      6.83 o 
   3   2   3      108.43      116.77      2.41 o 
   4   2   3      102.78      103.64      2.65 o 
   5   2   3        0.04        1.80      1.53 o 
   6   2   3        0.69        2.82      1.79 o 
   7   2   3        2.99        3.11      2.54 o 
 -10   3   3        6.49       10.28      3.18 o 
  -9   3   3       27.68       25.97      4.97 o 
  -8   3   3       49.81       44.27      6.57 o 
  -7   3   3       13.39       16.28      1.63 o 
  -6   3   3       14.97       14.81      1.02 o 
  -5   3   3        3.45        5.37      0.62 o 
  -4   3   3       29.53       40.94      2.05 o 
  -3   3   3       88.72       83.88      1.45 o 
  -2   3   3       18.55       25.89      0.93 o 
  -1   3   3       55.94       61.25      1.39 o 
   0   3   3      250.50      243.50      3.63 o 
   1   3   3      204.40      235.06      6.75 o 
   2   3   3        8.56        8.61      1.34 o 
   3   3   3       10.59       18.59      2.10 o 
   4   3   3        3.60        3.38      1.99 o 
   5   3   3        4.60        5.05      1.85 o 
   6   3   3        0.01       -1.12      2.25 o 
 -10   4   3        2.63        2.45      3.44 o 
  -9   4   3       10.93       14.97      4.35 o 
  -8   4   3        5.82        5.89      1.98 o 
  -7   4   3       17.06       17.44      1.15 o 
  -6   4   3       19.10       23.16      1.53 o 
  -5   4   3       20.33       25.32      1.17 o 
  -4   4   3      286.05      276.85      2.61 o 
  -3   4   3       17.32        7.06      1.39 o 
  -2   4   3        1.77        3.55      0.85 o 
  -1   4   3      508.69      499.41      5.12 o 
   0   4   3       92.12       87.53      1.95 o 
   1   4   3      180.26      190.26      3.16 o 
   2   4   3       19.54       16.86      1.82 o 
   3   4   3      116.48      114.09      3.75 o 
   4   4   3       42.41       33.87      3.04 o 
   5   4   3        6.73        4.63      2.15 o 
   6   4   3        3.90        1.99      2.30 o 
 -10   5   3        3.90        3.84      1.45 o 
  -9   5   3        0.00        1.41      0.97 o 
  -8   5   3        4.61        4.06      1.22 o 
  -7   5   3        9.05        9.81      1.27 o 
  -6   5   3      147.78      138.62      2.16 o 
  -5   5   3       53.98       60.60      1.39 o 
  -4   5   3        6.37        6.20      0.86 o 
  -3   5   3      138.42      135.89      1.86 o 
  -2   5   3       36.24       34.53      1.44 o 
  -1   5   3        0.02        0.00      1.22 o 
   0   5   3       41.83       37.69      2.90 o 
   1   5   3        2.95        1.30      1.48 o 
   2   5   3        5.53        4.91      1.78 o 
   3   5   3       12.03        8.83      2.02 o 
   4   5   3        2.53        1.99      2.43 o 
   5   5   3        0.05        2.65      2.89 o 
 -10   6   3        7.84        8.79      2.88 o 
  -9   6   3        0.10       -0.46      1.09 o 
  -8   6   3       30.49       33.30      1.55 o 
  -7   6   3       12.86       13.00      1.24 o 
  -6   6   3       69.57       68.16      1.53 o 
  -5   6   3        3.61        4.07      1.47 o 
  -4   6   3       38.01       39.62      1.56 o 
  -3   6   3       12.40       12.69      1.35 o 
  -2   6   3        1.45        3.25      1.58 o 
  -1   6   3       22.11       25.46      2.90 o 
   0   6   3      263.54      252.55      5.76 o 
   1   6   3        6.50        7.18      2.05 o 
   2   6   3        1.26        3.49      1.90 o 
   3   6   3        1.65        3.36      2.56 o 
   4   6   3        0.00       -1.45      2.70 o 
  -9   7   3        4.39        2.77      1.32 o 
  -8   7   3        0.19        0.07      1.02 o 
  -7   7   3        3.00        3.56      1.15 o 
  -6   7   3        0.54        1.66      1.93 o 
  -5   7   3        9.36       10.52      1.47 o 
  -4   7   3      122.58      120.30      5.32 o 
  -3   7   3       71.37       76.59      2.97 o 
  -2   7   3        0.24       -0.27      1.14 o 
  -1   7   3       29.70       24.93      2.65 o 
   0   7   3        2.18        4.14      1.86 o 
   1   7   3       22.60       33.65      6.01 o 
   2   7   3        0.28        1.22      2.10 o 
   3   7   3        0.72        1.16      2.79 o 
  -9   8   3        3.68        3.86      1.98 o 
  -8   8   3        1.04        0.60      1.31 o 
  -7   8   3        9.04        3.89      2.51 o 
  -6   8   3        9.68        7.98      1.55 o 
  -5   8   3        0.24       -0.06      1.01 o 
  -4   8   3       22.97       26.02      1.88 o 
  -3   8   3        9.52       10.12      1.76 o 
  -2   8   3       45.73       40.82      2.39 o 
  -1   8   3        0.01        2.23      1.86 o 
   0   8   3        0.07       -0.06      2.24 o 
   1   8   3       32.65       40.76      4.05 o 
  -8   9   3        2.95        0.72      1.31 o 
  -7   9   3        0.00       -0.33      1.82 o 
  -6   9   3        0.02        1.72      1.95 o 
  -5   9   3        1.24        3.45      1.66 o 
  -4   9   3        0.57        0.74      1.37 o 
  -3   9   3        1.41        1.51      2.03 o 
  -2   9   3       21.39       21.97      6.10 o 
  -1   9   3        3.80        1.38      2.05 o 
   0   9   3        1.13        1.25      2.36 o 
  -7  10   3        1.78        5.10      3.64 o 
  -6  10   3        7.58        5.60      2.02 o 
  -5  10   3        1.98        2.94      1.97 o 
  -4  10   3       12.96        9.54      2.21 o 
  -3  10   3        5.83        4.25      1.96 o 
   1 -10   4        2.96        2.45      3.90 o 
   2 -10   4        0.97        1.25      2.33 o 
   3 -10   4        6.52       10.06      4.97 o 
   4 -10   4        0.96        1.99      1.64 o 
   5 -10   4        1.25        3.88      3.12 o 
   6 -10   4        0.81        2.70      3.21 o 
   7 -10   4        2.24        0.97      2.13 o 
  -1  -9   4        1.30        3.90      2.51 o 
   0  -9   4        0.16        4.34      2.96 o 
   1  -9   4        0.05        0.09      1.90 o 
   2  -9   4        8.82       13.44      3.01 o 
   3  -9   4        0.68        0.07      1.77 o 
   4  -9   4       43.78       39.41      2.16 o 
   5  -9   4       18.85       20.15      5.41 o 
   6  -9   4        1.86        0.26      0.81 o 
   7  -9   4       16.91       15.56      8.42 o 
   8  -9   4       10.41        8.60      2.40 o 
  -2  -8   4        0.27        1.45      2.58 o 
  -1  -8   4       10.62       11.36      2.39 o 
   0  -8   4        7.42        3.25      3.46 o 
   1  -8   4       43.29       51.11      3.52 o 
   2  -8   4       11.85       13.51      3.71 o 
   3  -8   4       21.32       23.36      4.48 o 
   4  -8   4        0.12        0.77      1.52 o 
   5  -8   4       40.14       35.96      5.47 o 
   6  -8   4        0.65        1.08      0.91 o 
   7  -8   4       10.31       11.66      3.64 o 
   8  -8   4        0.26        1.78      1.88 o 
   9  -8   4        2.03        1.32      2.52 o 
  -3  -7   4        0.63       -1.22      3.65 o 
  -2  -7   4        2.21        3.59      2.32 o 
  -1  -7   4        6.55        8.12      2.43 o 
   0  -7   4      110.71      111.06      3.30 o 
   1  -7   4      169.06      176.45      3.91 o 
   2  -7   4       67.99       63.02      2.61 o 
   3  -7   4      103.27      107.26      4.95 o 
   4  -7   4        7.26       12.06      1.08 o 
   5  -7   4       21.93       19.50      2.82 o 
   6  -7   4        3.54        7.40      2.16 o 
   7  -7   4       31.67       36.49      5.69 o 
   8  -7   4       21.29       26.04      2.37 o 
   9  -7   4        0.08        4.22      2.46 o 
  -5  -6   4        1.40       -2.06      3.13 o 
  -4  -6   4        1.06        6.14      3.05 o 
  -3  -6   4       14.13        8.83      2.78 o 
  -2  -6   4       45.48       35.44      6.93 o 
  -1  -6   4      173.48      160.34      3.91 o 
   0  -6   4      117.43      116.17      3.01 o 
   1  -6   4      147.83      140.60      3.68 o 
   2  -6   4        5.88        7.00      1.56 o 
   3  -6   4        6.57        6.96      2.14 o 
   4  -6   4       73.95       73.32      4.07 o 
   5  -6   4       28.47       35.81      2.04 o 
   6  -6   4      125.79      119.20      3.13 o 
   7  -6   4        0.26        0.79      1.48 o 
   8  -6   4        0.18        0.75      3.69 o 
   9  -6   4        9.24       10.71      3.03 o 
  -5  -5   4        2.83        7.16      5.21 o 
  -4  -5   4       35.63       35.74      2.74 o 
  -3  -5   4        1.18        1.17      1.42 o 
  -2  -5   4       18.22       21.86      2.20 o 
  -1  -5   4        1.37        2.38      1.75 o 
   0  -5   4        1.43        2.74      1.23 o 
   1  -5   4       81.99       92.38      2.61 o 
   2  -5   4      313.62      333.35      4.28 o 
   3  -5   4      455.15      471.17      7.99 o 
   4  -5   4      133.29      106.11      2.41 o 
   5  -5   4       29.14       35.13      5.46 o 
   6  -5   4        7.97        6.64      3.64 o 
   7  -5   4        2.79        4.32      0.96 o 
   8  -5   4       15.99       15.83      2.09 o 
   9  -5   4        3.53        3.59      4.42 o 
  -6  -4   4        0.24        3.39      1.95 o 
  -5  -4   4        4.69        4.75      2.00 o 
  -4  -4   4       62.26       52.88      2.56 o 
  -3  -4   4       20.72       14.39      1.60 o 
  -2  -4   4       91.38       92.31      3.16 o 
  -1  -4   4       63.22       61.24      2.97 o 
   0  -4   4       58.89       65.35      2.65 o 
   1  -4   4       89.48      110.67      2.00 o 
   2  -4   4      240.48      227.77      4.28 o 
   3  -4   4       66.81       57.56      4.19 o 
   4  -4   4      320.11      309.67      7.28 o 
   5  -4   4       62.20       -0.27      0.27 o 
   6  -4   4        3.23        3.14      0.85 o 
   7  -4   4       26.70       28.12      1.48 o 
   8  -4   4        1.36        1.28      1.82 o 
   9  -4   4        0.05        0.43      1.52 o 
  -7  -3   4        0.17        5.40      2.53 o 
  -6  -3   4        1.19        0.70      1.71 o 
  -5  -3   4        5.76        5.88      1.40 o 
  -4  -3   4       19.56       28.27      1.91 o 
  -3  -3   4       98.93       93.60      2.42 o 
  -2  -3   4     1116.42     1150.78     12.94 o 
  -1  -3   4        0.26        0.22      1.22 o 
   0  -3   4      131.40      119.78      1.80 o 
   1  -3   4      401.31      384.90      5.46 o 
   2  -3   4      401.24      394.24      5.73 o 
   3  -3   4      212.06      181.14      5.01 o 
   4  -3   4        5.75        2.60      4.89 o 
   5  -3   4       12.40       14.34      0.82 o 
   6  -3   4        1.16        0.82      1.47 o 
   7  -3   4       47.34       51.77      2.72 o 
   8  -3   4        9.25        7.92      2.24 o 
   9  -3   4        0.58        0.24      1.14 o 
  -8  -2   4        0.99        1.11      2.01 o 
  -7  -2   4        0.01       -0.79      1.75 o 
  -6  -2   4       56.07       51.07      3.47 o 
  -5  -2   4       22.75       25.54      1.88 o 
  -4  -2   4        7.36        5.97      2.81 o 
  -3  -2   4      129.33      142.74      2.83 o 
  -2  -2   4      190.72      200.07      6.72 o 
  -1  -2   4       72.12       67.45      1.74 o 
   0  -2   4       79.75       74.24      1.50 o 
   2  -2   4      415.84      394.72      5.43 o 
   3  -2   4     1665.84     1716.86     42.30 o 
   4  -2   4      441.95      492.62      6.32 o 
   5  -2   4      248.61      270.34      5.13 o 
   6  -2   4       22.46       20.83      2.49 o 
   7  -2   4       13.10       18.84      5.72 o 
   8  -2   4        8.83        7.57      1.93 o 
   9  -2   4        0.87       -0.27      2.21 o 
  -8  -1   4        2.63        5.71      2.01 o 
  -7  -1   4        9.24        7.48      1.85 o 
  -6  -1   4       94.70       97.65      2.60 o 
  -5  -1   4      160.31      181.72      3.91 o 
  -4  -1   4      243.75      235.08      3.01 o 
  -3  -1   4       18.34       16.67      1.23 o 
  -2  -1   4       22.53       21.69      0.60 o 
  -1  -1   4     1247.20     1192.23      9.86 o 
   0  -1   4     1038.86        4.18      0.86 o 
   1  -1   4        6.39        7.65      0.59 o 
   2  -1   4       81.79       61.47      1.30 o 
   3  -1   4      410.24      416.91      6.47 o 
   4  -1   4       10.70       13.51      2.14 o 
   5  -1   4        4.61        4.01      1.56 o 
   6  -1   4      124.39      116.77      5.42 o 
   7  -1   4        9.60        8.55      3.03 o 
   8  -1   4       23.64       33.54      4.19 o 
   9  -1   4       18.38       17.68      3.30 o 
  -9   0   4        1.15        0.75      1.57 o 
  -8   0   4        0.52        3.51      3.63 o 
  -7   0   4        0.03        0.16      1.15 o 
  -6   0   4        8.36        8.06      1.02 o 
  -5   0   4       15.68       15.73      2.24 o 
  -4   0   4       11.13       11.02      0.74 o 
  -3   0   4       37.52       37.74      1.16 o 
  -2   0   4        5.60        4.70      0.35 o 
  -1   0   4      379.92      335.55      5.22 o 
   0   0   4    11631.26    12068.27    118.37 o 
   1   0   4       45.86       40.11      1.64 o 
   2   0   4      522.18      509.01      5.25 o 
   3   0   4       36.56       36.54      1.63 o 
   4   0   4       28.89       35.08      5.61 o 
   5   0   4       57.63       57.11      3.09 o 
   6   0   4       48.27       45.00      2.34 o 
   7   0   4       20.12       17.07      2.68 o 
   8   0   4        1.84        1.27      1.91 o 
  -9   1   4        1.36        8.81      3.90 o 
  -8   1   4       10.52        8.99      2.15 o 
  -7   1   4       11.42        9.77      1.86 o 
  -6   1   4       80.74       86.87      1.58 o 
  -5   1   4       72.82       72.97      2.45 o 
  -4   1   4      257.33      271.99      2.23 o 
  -3   1   4      280.45      306.01      2.42 o 
  -2   1   4       13.48       16.74      2.44 o 
  -1   1   4     3615.43     3471.81     24.98 o 
   0   1   4      190.31      177.26      1.85 o 
   1   1   4     1272.21     1242.18     11.83 o 
   2   1   4      265.56      289.41      3.23 o 
   3   1   4       81.38       90.39      3.13 o 
   4   1   4       75.13       76.50      3.36 o 
   5   1   4      620.73      617.79      8.76 o 
   6   1   4        1.55        1.43      1.61 o 
   7   1   4        0.88       -0.06      2.79 o 
   8   1   4        0.99       -0.30      1.98 o 
  -9   2   4        1.14        0.64      1.09 o 
  -8   2   4        0.59        1.84      1.02 o 
  -7   2   4        0.78        0.82      0.81 o 
  -6   2   4        0.02        0.49      0.56 o 
  -5   2   4        8.86       11.88      0.75 o 
  -4   2   4       34.16       31.64      0.63 o 
  -3   2   4        2.77        8.75      1.41 o 
  -2   2   4      117.44      105.55      0.95 o 
  -1   2   4        9.62        4.48      0.81 o 
   0   2   4       22.45       16.83      1.77 o 
   1   2   4       81.18       79.24      1.59 o 
   2   2   4      437.84      450.49      9.06 o 
   3   2   4      108.54       97.83      2.90 o 
   4   2   4       68.24       55.71      2.76 o 
   5   2   4        4.94        3.47      1.66 o 
   6   2   4        5.44        4.26      2.35 o 
   7   2   4       12.82        7.31      2.82 o 
 -10   3   4        2.96       11.00      4.02 o 
  -9   3   4        0.97        3.70      2.21 o 
  -8   3   4       29.91       26.23      2.50 o 
  -7   3   4        1.70        2.42      1.29 o 
  -6   3   4        6.35        4.38      1.15 o 
  -5   3   4       92.77       99.92      1.54 o 
  -4   3   4       30.57       38.32      0.77 o 
  -3   3   4       50.19       47.13      0.76 o 
  -2   3   4     1452.64     1442.51      9.87 o 
  -1   3   4      109.62      101.41      1.35 o 
   0   3   4       47.32       45.40      1.33 o 
   1   3   4       26.23       22.70      1.35 o 
   2   3   4        2.94        3.09      1.53 o 
   3   3   4       18.73       21.17      2.31 o 
   4   3   4        0.04       -1.08      1.92 o 
   5   3   4        0.21       -0.92      2.92 o 
   6   3   4        1.77        1.84      2.57 o 
 -10   4   4        0.21        0.62      2.33 o 
  -9   4   4        2.67        2.64      1.39 o 
  -8   4   4        1.90        1.60      0.93 o 
  -7   4   4       10.81        8.91      1.17 o 
  -6   4   4       32.58       34.81      0.97 o 
  -5   4   4      185.65      182.66      2.28 o 
  -4   4   4      834.24      815.22      6.97 o 
  -3   4   4       27.72       25.14      0.97 o 
  -2   4   4       68.16       83.32      3.88 o 
  -1   4   4        4.65        5.22      1.01 o 
   0   4   4       97.29       90.42      2.44 o 
   1   4   4      136.91      129.81      8.43 o 
   2   4   4       14.57       12.58      1.80 o 
   3   4   4       50.57       48.89      2.47 o 
   4   4   4        4.73        6.65      3.87 o 
   5   4   4        0.37        0.48      1.90 o 
   6   4   4        0.17        0.00      2.94 o 
 -10   5   4        0.20        1.93      1.60 o 
  -9   5   4        0.10       -0.44      0.90 o 
  -8   5   4        0.15        0.55      1.15 o 
  -7   5   4      103.53      102.18      1.76 o 
  -6   5   4      160.56      169.71      3.51 o 
  -5   5   4        4.24        6.16      1.03 o 
  -4   5   4        0.67        1.39      1.36 o 
  -3   5   4       22.67       22.62      1.98 o 
  -2   5   4       50.76       57.20      1.73 o 
  -1   5   4       20.43       19.56      2.72 o 
   0   5   4      331.58      315.64      4.60 o 
   1   5   4       92.52       91.59      3.37 o 
   2   5   4        1.23        0.56      1.52 o 
   3   5   4        7.73        7.63      2.09 o 
   4   5   4        0.09        2.36      2.12 o 
   5   5   4        0.02        0.04      2.01 o 
 -10   6   4        1.04       -0.10      1.14 o 
  -9   6   4        4.75        3.84      1.44 o 
  -8   6   4       11.36        7.38      1.92 o 
  -7   6   4       12.43       12.10      1.24 o 
  -6   6   4        2.35        1.31      1.02 o 
  -5   6   4       30.89       30.88      1.60 o 
  -4   6   4       31.83       31.87      1.80 o 
  -3   6   4        3.61        2.96      1.05 o 
  -2   6   4       67.14       56.31      2.07 o 
  -1   6   4      112.15      105.32      2.86 o 
   0   6   4      225.84      227.81      4.29 o 
   1   6   4        6.76        4.68      2.27 o 
   2   6   4        8.70       10.69      3.74 o 
   3   6   4        3.46        4.14      2.21 o 
   4   6   4        0.02       -1.21      2.31 o 
  -9   7   4        6.31        3.41      1.15 o 
  -8   7   4        0.02        0.53      1.33 o 
  -7   7   4        7.63        6.15      1.82 o 
  -6   7   4        0.55        1.56      1.21 o 
  -5   7   4        1.00        1.68      1.25 o 
  -4   7   4        4.09        4.17      1.94 o 
  -3   7   4       67.31       66.96      1.97 o 
  -2   7   4       70.61       71.82      5.03 o 
  -1   7   4        0.42        1.34      1.54 o 
   0   7   4        0.01        1.18      2.91 o 
   1   7   4       11.86       12.02      2.33 o 
   2   7   4        0.01       -0.54      2.24 o 
  -9   8   4        0.77        3.96      3.21 o 
  -8   8   4        0.45        2.13      1.36 o 
  -7   8   4        1.23        2.17      1.22 o 
  -6   8   4        0.44        0.41      1.30 o 
  -5   8   4       54.69       51.65      2.95 o 
  -4   8   4        9.99        7.67      1.62 o 
  -3   8   4        0.14        1.40      2.23 o 
  -2   8   4        0.02        4.39      3.42 o 
  -1   8   4        1.40        1.11      1.53 o 
   0   8   4        0.01       -0.83      1.97 o 
   1   8   4        4.34        5.06      2.52 o 
  -8   9   4       14.61       27.03      2.92 o 
  -7   9   4        5.18       11.62      5.73 o 
  -6   9   4        0.95        0.76      1.84 o 
  -5   9   4       16.67       14.10      1.95 o 
  -4   9   4        0.26        0.55      1.38 o 
  -3   9   4       22.49       19.43      2.05 o 
  -2   9   4        1.78        0.67      2.03 o 
  -1   9   4       10.12       12.72      2.76 o 
  -6  10   4        0.03        0.27      1.75 o 
  -5  10   4       10.58       15.90      4.90 o 
  -4  10   4        2.55        3.28      1.82 o 
  -3  10   4        8.06        6.00      2.77 o 
   1 -10   5        0.01        2.91      4.39 o 
   2 -10   5        5.87        7.93      2.73 o 
   3 -10   5        0.01        1.39      2.27 o 
   4 -10   5        1.06       -0.07      2.01 o 
   5 -10   5        5.04        3.45      2.17 o 
   6 -10   5        2.30        2.97      3.40 o 
   7 -10   5        1.12        2.47      2.26 o 
  -1  -9   5        0.03        3.14      3.59 o 
   0  -9   5       26.99       32.40      6.39 o 
   1  -9   5        0.80        1.55      2.13 o 
   2  -9   5        5.24        5.27      2.28 o 
   3  -9   5       11.04       14.11      3.39 o 
   4  -9   5       34.62       32.68      7.96 o 
   5  -9   5       24.24       23.30      3.51 o 
   6  -9   5        4.37        2.54      2.31 o 
   7  -9   5        2.47        1.74      2.44 o 
   8  -9   5        0.14        1.53      2.61 o 
  -2  -8   5        2.57        1.85      2.72 o 
  -1  -8   5        0.85       -1.66      1.99 o 
   0  -8   5        9.92        8.17      2.23 o 
   1  -8   5        0.86        1.41      2.31 o 
   2  -8   5       10.34       10.25      2.08 o 
   3  -8   5        9.53       12.96      5.22 o 
   4  -8   5        2.85        4.59      1.10 o 
   5  -8   5       21.95       21.48      1.60 o 
   6  -8   5       12.48       12.87      2.15 o 
   7  -8   5        5.88        7.11      2.52 o 
   8  -8   5        0.02       -1.81      1.97 o 
   9  -8   5        0.21        1.48      2.93 o 
  -3  -7   5        0.45        0.73      3.80 o 
  -2  -7   5        6.70        4.61      1.95 o 
  -1  -7   5       10.07       10.03      2.03 o 
   0  -7   5      112.66      114.66      3.39 o 
   1  -7   5       83.13       84.60      3.55 o 
   2  -7   5       46.30       54.11      7.64 o 
   3  -7   5        1.90        3.32      2.36 o 
   4  -7   5        4.40        5.05      0.83 o 
   5  -7   5       71.54       59.28      8.18 o 
   6  -7   5      127.88      135.16      3.60 o 
   7  -7   5        4.37        6.46      2.31 o 
   8  -7   5        8.27       11.48      3.33 o 
   9  -7   5        9.22        9.44      2.40 o 
  -5  -6   5        0.14        8.49      5.73 o 
  -4  -6   5       12.64       14.34      4.73 o 
  -3  -6   5       50.01       50.38      2.64 o 
  -2  -6   5        1.09        2.42      1.58 o 
  -1  -6   5        7.02        7.16      1.71 o 
   0  -6   5       70.18       66.66      2.53 o 
   1  -6   5        9.30       10.22      1.68 o 
   2  -6   5       42.44       43.81      4.38 o 
   3  -6   5        4.98        5.46      3.88 o 
   4  -6   5        1.23        0.32      0.66 o 
   5  -6   5       41.60       46.52      3.74 o 
   6  -6   5      155.05      153.95      5.45 o 
   7  -6   5       12.61        7.31      1.88 o 
   8  -6   5        2.35        1.15      2.33 o 
   9  -6   5        0.00       -1.20      2.65 o 
  -5  -5   5        0.14        0.92      1.90 o 
  -4  -5   5        0.27        3.95      2.06 o 
  -3  -5   5       70.63       72.88      3.93 o 
  -2  -5   5       22.78       18.90      2.96 o 
  -1  -5   5      226.45      229.76      5.34 o 
   0  -5   5       65.98       69.11      4.82 o 
   1  -5   5       23.40       26.98      2.45 o 
   2  -5   5      335.99      346.05      8.67 o 
   3  -5   5       27.60        8.23     13.28 o 
   4  -5   5        8.23       10.57      1.46 o 
   5  -5   5       89.20       86.18      3.45 o 
   6  -5   5        4.14        6.67      2.20 o 
   7  -5   5       53.22       51.88      5.54 o 
   8  -5   5       20.50       20.35      3.95 o 
   9  -5   5        2.37        3.86      4.77 o 
  -6  -4   5        0.29        2.22      2.44 o 
  -5  -4   5       23.14       25.90      4.98 o 
  -4  -4   5        2.53        2.03      2.24 o 
  -3  -4   5        5.40        2.64      1.56 o 
  -2  -4   5        0.13        0.58      1.06 o 
  -1  -4   5        5.97       10.29      2.04 o 
   0  -4   5       47.89       62.43      2.32 o 
   1  -4   5       44.36       44.43      1.83 o 
   2  -4   5       76.00       72.36      2.57 o 
   3  -4   5       79.61       94.14      6.51 o 
   4  -4   5       47.13       45.67      2.44 o 
   5  -4   5       35.81       37.96      2.60 o 
   6  -4   5        0.85        1.57      0.92 o 
   7  -4   5       37.53       31.11      2.73 o 
   8  -4   5       84.07       77.32      2.31 o 
   9  -4   5        1.44       -0.08      2.38 o 
  -7  -3   5       14.96       11.85      2.04 o 
  -6  -3   5        0.87        0.99      1.38 o 
  -5  -3   5        3.32        2.81      1.59 o 
  -4  -3   5       38.44       39.35      3.11 o 
  -3  -3   5       33.54       34.05      2.40 o 
  -2  -3   5      457.31      514.79      5.77 o 
  -1  -3   5       80.25       68.37      2.30 o 
   0  -3   5      163.90      160.56      4.12 o 
   1  -3   5       16.21       14.46      1.42 o 
   2  -3   5      240.81      252.64      3.67 o 
   3  -3   5      221.37      235.89      4.26 o 
   4  -3   5      320.37      351.27      5.84 o 
   5  -3   5       27.64       32.92      1.82 o 
   6  -3   5        6.06        6.45      1.89 o 
   7  -3   5       12.46       13.43      2.37 o 
   8  -3   5        2.23        2.86      2.19 o 
   9  -3   5        5.17        5.16      1.39 o 
  -8  -2   5        0.87        2.88      2.09 o 
  -7  -2   5        0.00       -0.64      1.62 o 
  -6  -2   5        9.94        9.29      2.10 o 
  -5  -2   5      338.52      348.71      5.96 o 
  -4  -2   5      314.79      311.39      4.38 o 
  -3  -2   5       55.40       55.85      1.28 o 
  -2  -2   5        4.04        5.23      2.20 o 
  -1  -2   5      636.84      612.71      5.71 o 
   0  -2   5      654.38      598.54      7.44 o 
   1  -2   5      137.26      137.56      1.79 o 
   2  -2   5        9.21       10.17      0.87 o 
   3  -2   5        6.47        6.47      0.54 o 
   4  -2   5      103.90      112.80      2.21 o 
   5  -2   5       15.98       18.90      3.31 o 
   6  -2   5       58.81       62.81      3.23 o 
   7  -2   5       27.99       32.26      2.64 o 
   8  -2   5        1.22        1.27      1.75 o 
   9  -2   5       13.26       12.84      3.11 o 
  -8  -1   5       17.05       21.84      1.93 o 
  -7  -1   5       32.36       35.03      1.76 o 
  -6  -1   5       19.01       17.55      2.05 o 
  -5  -1   5        0.21       -0.40      0.75 o 
  -4  -1   5       74.84       80.15      2.40 o 
  -3  -1   5        0.86        0.95      0.78 o 
  -2  -1   5        1.30        0.45      0.60 o 
  -1  -1   5      232.19      209.87      1.95 o 
   0  -1   5     6273.66     6758.60     81.12 o 
   1  -1   5      114.17      107.55      1.97 o 
   2  -1   5        0.57       -0.03      0.41 o 
   3  -1   5      249.16      232.11      2.99 o 
   4  -1   5        7.95        6.22      1.18 o 
   5  -1   5        3.71        5.25      1.77 o 
   6  -1   5        0.99        0.98      1.74 o 
   7  -1   5        6.23        6.60      2.26 o 
   8  -1   5        8.08       11.70      2.28 o 
  -9   0   5        3.49        0.84      1.51 o 
  -8   0   5        4.97        5.60      2.62 o 
  -7   0   5       15.01       11.26      2.65 o 
  -6   0   5        1.32        0.38      1.27 o 
  -5   0   5       10.16        8.76      1.21 o 
  -4   0   5       43.17       43.43      1.20 o 
  -3   0   5      135.24      132.36      1.06 o 
  -2   0   5       53.60       46.27      1.53 o 
  -1   0   5      415.02      392.44      3.48 o 
   0   0   5       49.75       53.02      0.69 o 
   1   0   5       85.87       88.26      1.75 o 
   2   0   5       32.83       42.63      1.26 o 
   3   0   5       83.73       76.59      1.76 o 
   4   0   5       21.68       20.74      1.57 o 
   5   0   5        0.63       -1.38      2.42 o 
   6   0   5      145.60      151.95      3.54 o 
   7   0   5        0.25        0.05      1.91 o 
   8   0   5        1.74        1.70      2.04 o 
  -9   1   5        1.71        2.35      5.02 o 
  -8   1   5        4.41        6.20      2.65 o 
  -7   1   5        5.14        2.76      0.81 o 
  -6   1   5        2.86        2.23      0.98 o 
  -5   1   5       10.62       10.91      0.99 o 
  -4   1   5      181.03      199.40      3.24 o 
  -3   1   5      247.31      242.82      4.18 o 
  -2   1   5      162.36      177.75      4.39 o 
  -1   1   5        0.18        0.08      0.41 o 
   0   1   5        1.05        0.40      0.57 o 
   1   1   5        3.87        6.67      0.81 o 
   2   1   5      194.22      175.31      2.87 o 
   3   1   5      254.85      274.60      3.63 o 
   4   1   5       12.37       21.33      3.27 o 
   5   1   5       17.25       15.62      2.01 o 
   6   1   5        0.07       -0.47      1.59 o 
   7   1   5        2.94        0.55      2.30 o 
  -9   2   5        3.46        6.93      2.84 o 
  -8   2   5       17.71       25.26      2.41 o 
  -7   2   5       49.54       48.50      2.11 o 
  -6   2   5       32.08       38.22      1.58 o 
  -5   2   5        2.23        4.19      1.81 o 
  -4   2   5        5.41        3.83      0.43 o 
  -3   2   5      119.41      108.21      2.02 o 
  -2   2   5      213.34      220.05      2.62 o 
  -1   2   5      142.83      125.32      1.16 o 
   0   2   5      189.75      208.98      3.96 o 
   1   2   5      251.03      271.61      3.14 o 
   2   2   5       56.67       71.94      1.89 o 
   3   2   5      133.65      129.31      2.78 o 
   4   2   5       13.02       11.73      2.17 o 
   5   2   5        2.62        1.97      2.04 o 
   6   2   5        4.94        4.41      2.06 o 
   7   2   5        7.23        6.15      2.49 o 
  -9   3   5        0.13        2.23      1.28 o 
  -8   3   5        0.05        0.04      1.24 o 
  -7   3   5       71.85       75.85      9.74 o 
  -6   3   5        6.88        7.53      0.90 o 
  -5   3   5        0.45        1.31      0.53 o 
  -4   3   5       41.58       40.10      1.45 o 
  -3   3   5      332.15      330.66      2.70 o 
  -2   3   5      816.85      724.65      5.04 o 
  -1   3   5       87.73      117.66      1.72 o 
   0   3   5       19.98       15.08      1.11 o 
   1   3   5       47.57       56.10      1.77 o 
   2   3   5        0.45        0.53      1.17 o 
   3   3   5       29.86       38.51      2.74 o 
   4   3   5       88.65       80.99      5.86 o 
   5   3   5        5.53        5.42      3.99 o 
   6   3   5        5.56        1.62      2.16 o 
 -10   4   5        5.08       16.65      5.60 o 
  -9   4   5        1.23        3.97      2.73 o 
  -8   4   5        0.23        0.53      0.81 o 
  -7   4   5       46.40       45.46      2.18 o 
  -6   4   5       10.78       11.69      2.62 o 
  -5   4   5       58.82       57.28      2.37 o 
  -4   4   5       15.85       18.18      1.59 o 
  -3   4   5      503.39      522.46      3.95 o 
  -2   4   5      122.93      119.98      1.62 o 
  -1   4   5       21.39       18.31      1.88 o 
   0   4   5       10.44       10.32      1.33 o 
   1   4   5      205.04      202.24      4.04 o 
   2   4   5       71.84       60.90      6.44 o 
   3   4   5        2.02        1.70      2.85 o 
   4   4   5       10.71        6.61      3.64 o 
   5   4   5        3.98        2.55      2.94 o 
 -10   5   5        0.02        3.11      2.62 o 
  -9   5   5        2.87        0.96      1.08 o 
  -8   5   5        9.53        4.40      1.47 o 
  -7   5   5       10.29       11.35      2.13 o 
  -6   5   5      130.07      131.66      2.43 o 
  -5   5   5       54.70       55.13      1.56 o 
  -4   5   5       13.75       13.83      1.14 o 
  -3   5   5       68.22       73.18      1.81 o 
  -2   5   5        0.52       -0.44      0.84 o 
  -1   5   5      182.25      187.97      2.98 o 
   0   5   5       79.90       86.25      2.73 o 
   1   5   5      165.26      167.54      4.23 o 
   2   5   5       27.70       25.11      2.21 o 
   3   5   5       33.35       33.90      2.61 o 
   4   5   5       25.19       21.82      2.76 o 
  -9   6   5        0.82        1.05      1.23 o 
  -8   6   5        4.82        5.25      1.64 o 
  -7   6   5        8.64        8.23      1.48 o 
  -6   6   5       25.40       24.41      1.82 o 
  -5   6   5      278.50      284.79      3.97 o 
  -4   6   5       24.96       24.25      1.99 o 
  -3   6   5        0.02        0.71      0.96 o 
  -2   6   5      148.16      151.41      3.26 o 
  -1   6   5      277.42      302.39      7.96 o 
   0   6   5       63.16       67.00      2.63 o 
   1   6   5       32.92       36.35      2.49 o 
   2   6   5       18.22       13.99      2.38 o 
   3   6   5        0.26        2.19      2.21 o 
  -9   7   5        0.78        0.97      1.00 o 
  -8   7   5        1.01        0.59      1.11 o 
  -7   7   5        1.50        3.04      2.52 o 
  -6   7   5        0.01        0.10      1.12 o 
  -5   7   5       24.69       22.93      1.86 o 
  -4   7   5        0.17       -1.06      1.41 o 
  -3   7   5        2.13        3.34      1.21 o 
  -2   7   5        1.79        0.14      1.15 o 
  -1   7   5        9.30        8.81      2.23 o 
   0   7   5        2.67        4.04      4.19 o 
   1   7   5        7.27        8.16      2.31 o 
   2   7   5       10.26        8.38      2.57 o 
  -9   8   5        0.05        2.39      3.32 o 
  -8   8   5       14.38       16.14      2.74 o 
  -7   8   5        1.57        2.88      1.48 o 
  -6   8   5       27.08       36.83      3.35 o 
  -5   8   5        0.01        0.58      1.57 o 
  -4   8   5        0.02        0.99      1.23 o 
  -3   8   5       24.95       26.80      2.04 o 
  -2   8   5       25.76       28.48      2.90 o 
  -1   8   5        2.22        1.53      3.57 o 
   0   8   5       28.45       32.15      9.14 o 
   1   8   5       19.23       19.62      5.08 o 
  -8   9   5        5.33       10.58      3.84 o 
  -7   9   5        0.02        2.66      4.28 o 
  -6   9   5        0.01       -0.47      2.05 o 
  -5   9   5        0.01       -0.63      1.50 o 
  -4   9   5        2.87        2.94      1.54 o 
  -3   9   5       12.56       18.96      9.16 o 
  -2   9   5       13.00       14.15      3.68 o 
  -1   9   5        0.04        0.40      2.27 o 
  -5  10   5        6.92        3.75      2.59 o 
   1 -10   6       10.50       10.82      4.58 o 
   2 -10   6       12.22       16.94      3.37 o 
   3 -10   6        5.68        5.35      3.59 o 
   4 -10   6        0.55       -0.80      2.46 o 
   5 -10   6        2.84        4.87      6.10 o 
   6 -10   6        1.21       -0.08      4.98 o 
   7 -10   6        0.45        1.99      3.99 o 
  -1  -9   6       11.55       13.08      2.83 o 
   0  -9   6        0.01        0.38      2.68 o 
   1  -9   6        6.83        7.47      3.24 o 
   2  -9   6        2.85        3.20      2.18 o 
   3  -9   6        1.35        3.21      5.22 o 
   4  -9   6       27.71       31.73      6.34 o 
   5  -9   6        2.92        2.21      1.51 o 
   6  -9   6        0.18        0.31      1.82 o 
   7  -9   6        7.12        8.10      2.46 o 
   8  -9   6        0.06       -1.43      2.66 o 
  -2  -8   6        1.11        5.12      3.48 o 
  -1  -8   6        0.12        0.85      2.35 o 
   0  -8   6        7.32        6.28      2.62 o 
   1  -8   6       59.88       61.75      3.04 o 
   2  -8   6        4.11        2.98      1.91 o 
   3  -8   6        1.31       -0.59      2.49 o 
   4  -8   6       12.13       13.95      1.71 o 
   5  -8   6        0.25        0.73      0.79 o 
   6  -8   6        4.58        0.71      2.99 o 
   7  -8   6        5.92        7.24      2.23 o 
   8  -8   6        0.15       -0.96      2.48 o 
   9  -8   6        3.41        2.88      2.81 o 
  -3  -7   6        0.64       -1.04      1.87 o 
  -2  -7   6       15.99       14.04      3.33 o 
  -1  -7   6        1.41       -0.47      2.74 o 
   0  -7   6      113.54      115.21      5.96 o 
   1  -7   6        1.87        2.68      1.67 o 
   2  -7   6       25.10       29.70      2.27 o 
   3  -7   6       34.27       36.97      3.43 o 
   4  -7   6       57.37       57.66      1.24 o 
   5  -7   6       35.83       38.14      4.48 o 
   6  -7   6       74.91       77.70      3.76 o 
   7  -7   6       41.95       47.43      6.45 o 
   8  -7   6       20.95       26.91     16.30 o 
   9  -7   6        0.56        3.52      2.24 o 
  -4  -6   6        6.60        9.49      3.77 o 
  -3  -6   6        4.47        2.96      2.09 o 
  -2  -6   6        3.08        2.40      1.88 o 
  -1  -6   6        0.92       -0.33      1.70 o 
   0  -6   6        1.70        1.70      1.50 o 
   1  -6   6        0.27        0.85      1.37 o 
   2  -6   6       12.16       13.09      2.49 o 
   3  -6   6       30.00       25.00      2.92 o 
   4  -6   6       33.64       26.15      3.21 o 
   5  -6   6       84.14       84.71      2.79 o 
   6  -6   6        5.12        4.32      2.25 o 
   7  -6   6       11.23       14.06      4.77 o 
   8  -6   6        0.31       -1.45      2.49 o 
   9  -6   6        0.14       -3.72      5.19 o 
  -5  -5   6       10.11       20.94      2.94 o 
  -4  -5   6       13.61       21.96      4.69 o 
  -3  -5   6        4.59        2.02      3.16 o 
  -2  -5   6       31.04       37.42      1.92 o 
  -1  -5   6       89.63      101.91      3.61 o 
   0  -5   6       14.65       12.34      1.80 o 
   1  -5   6       10.09       10.07      1.43 o 
   2  -5   6       49.54       43.16      2.68 o 
   3  -5   6        6.14        3.56      1.93 o 
   4  -5   6      154.87      164.35      8.39 o 
   5  -5   6       37.15       50.06      5.11 o 
   6  -5   6        3.16        1.34      2.09 o 
   7  -5   6       28.81       28.97      3.13 o 
   8  -5   6        0.64        1.42      2.52 o 
   9  -5   6       24.49       30.39      3.91 o 
  -6  -4   6        5.19        7.87      2.76 o 
  -5  -4   6        4.53        5.66      1.73 o 
  -4  -4   6        8.78       10.53      1.49 o 
  -3  -4   6        0.87       -1.15      1.15 o 
  -2  -4   6        3.80        6.17      1.48 o 
  -1  -4   6       99.65      100.45      4.36 o 
   0  -4   6      298.21      327.02      4.60 o 
   1  -4   6        0.91        0.99      1.34 o 
   2  -4   6      259.01      273.58      4.93 o 
   3  -4   6        1.65        1.95      1.39 o 
   4  -4   6        0.46       -0.54      2.62 o 
   5  -4   6       99.54      104.81      5.73 o 
   6  -4   6        0.95       -0.43      1.87 o 
   7  -4   6       38.68       34.53      0.98 o 
   8  -4   6        8.17        6.19      0.82 o 
   9  -4   6        0.26        2.60      2.92 o 
  -7  -3   6        2.55        4.52      1.78 o 
  -6  -3   6        8.97        8.59      1.58 o 
  -5  -3   6       56.13       57.29      4.94 o 
  -4  -3   6        0.15       -1.70      2.86 o 
  -3  -3   6      195.32      200.14      2.78 o 
  -2  -3   6       27.58       37.11      1.54 o 
  -1  -3   6      290.66      293.07      4.16 o 
   0  -3   6      303.23      287.67      3.14 o 
   1  -3   6        8.57        5.81      2.25 o 
   2  -3   6      160.56      162.85      4.59 o 
   3  -3   6      206.63      217.71      4.15 o 
   4  -3   6       15.03       16.36      2.06 o 
   5  -3   6       64.33       58.92      2.50 o 
   6  -3   6       81.15       80.62      6.16 o 
   7  -3   6        0.99        2.81      2.00 o 
   8  -3   6       20.21       20.58      2.89 o 
   9  -3   6       14.06       15.73      3.14 o 
  -8  -2   6        0.22        0.11      2.28 o 
  -7  -2   6        2.33        0.80      1.62 o 
  -6  -2   6        0.83        1.70      1.13 o 
  -5  -2   6       17.87       19.30      1.52 o 
  -4  -2   6      119.99      114.15      1.90 o 
  -3  -2   6       93.54       83.74      3.51 o 
  -2  -2   6        3.29        5.45      0.80 o 
  -1  -2   6      556.94      604.68      6.96 o 
   0  -2   6      339.93      319.37      2.99 o 
   1  -2   6      220.05      216.14      2.30 o 
   2  -2   6      603.69      549.50      4.53 o 
   3  -2   6      106.26       98.59      1.29 o 
   4  -2   6      160.04      160.00      2.72 o 
   5  -2   6        5.38        3.64      1.68 o 
   6  -2   6      193.52      202.48      3.81 o 
   7  -2   6        0.54        1.19      1.63 o 
   8  -2   6        9.05       12.11      3.07 o 
   9  -2   6        1.30        0.06      1.91 o 
  -8  -1   6        1.07        0.72      1.33 o 
  -7  -1   6       10.89       12.49      1.37 o 
  -6  -1   6      225.71      233.15      8.18 o 
  -5  -1   6       75.95       84.06      1.78 o 
  -4  -1   6       65.89       68.04      1.89 o 
  -3  -1   6       77.07       71.15      1.38 o 
  -2  -1   6      285.80      287.84      2.48 o 
  -1  -1   6       88.53       82.18      2.54 o 
   0  -1   6      285.30      273.98      2.37 o 
   1  -1   6       87.65      102.70      0.93 o 
   2  -1   6      198.54      221.84      5.97 o 
   3  -1   6       44.05       46.37      1.84 o 
   4  -1   6       13.45       13.80      1.77 o 
   5  -1   6      321.80      359.38      5.80 o 
   6  -1   6       79.95       82.80      4.38 o 
   7  -1   6        0.94        2.81      2.21 o 
   8  -1   6        0.02       -0.63      1.87 o 
  -9   0   6        0.03        1.77      3.64 o 
  -8   0   6        0.00        1.14      1.02 o 
  -7   0   6        5.73        3.34      1.37 o 
  -6   0   6        0.19        0.10      1.16 o 
  -5   0   6        8.02        9.10      3.12 o 
  -4   0   6      635.67      659.22      4.84 o 
  -3   0   6      264.11      252.43      5.77 o 
  -2   0   6      523.24      509.22      5.59 o 
  -1   0   6      710.80      690.66      4.96 o 
   0   0   6      244.56      246.35      2.09 o 
   1   0   6       43.72       48.89      1.02 o 
   2   0   6        3.71        3.73      0.76 o 
   3   0   6      180.94      197.62      2.85 o 
   4   0   6       63.78       64.07      4.98 o 
   5   0   6      262.33      270.04      5.25 o 
   6   0   6        6.83        8.09      2.92 o 
   7   0   6       16.83       18.12      5.21 o 
   8   0   6        0.45       -1.36      2.16 o 
  -9   1   6        0.97        0.95      2.06 o 
  -8   1   6        0.45        0.93      0.97 o 
  -7   1   6       33.80       32.51      1.64 o 
  -6   1   6       32.39       31.40      2.15 o 
  -5   1   6        4.01        5.68      0.51 o 
  -4   1   6       10.58        7.82      1.79 o 
  -3   1   6       20.27       27.01      3.13 o 
  -2   1   6       37.28       40.93      2.44 o 
  -1   1   6       35.57       27.63      1.21 o 
   0   1   6       92.32       92.70      1.72 o 
   1   1   6        1.42        5.06      1.18 o 
   2   1   6      498.85      492.35      5.19 o 
   3   1   6        4.09        3.18      1.53 o 
   4   1   6        4.25        6.10      1.62 o 
   5   1   6       14.21       17.40      5.18 o 
   6   1   6       32.16       32.99      3.64 o 
   7   1   6        8.94        8.71      2.90 o 
  -9   2   6        7.26       10.54      3.17 o 
  -8   2   6       75.00       76.45      2.11 o 
  -7   2   6        0.21        0.47      0.76 o 
  -6   2   6        3.07        2.95      1.23 o 
  -5   2   6      162.98      165.46      2.02 o 
  -4   2   6        4.28        3.48      2.78 o 
  -3   2   6       49.49       51.98      1.60 o 
  -2   2   6        5.49        5.91      0.46 o 
  -1   2   6        3.96        3.72      0.73 o 
   0   2   6      107.61      115.32      1.57 o 
   1   2   6      340.79      365.65      4.56 o 
   2   2   6      118.54      117.00      2.40 o 
   3   2   6        9.98       12.32      3.19 o 
   4   2   6       10.63        9.77      2.20 o 
   5   2   6        6.62        7.19      1.99 o 
   6   2   6        7.90        6.69      2.73 o 
   7   2   6       18.35       16.12      4.00 o 
  -9   3   6       14.21       16.09      5.19 o 
  -8   3   6        4.48        3.95      1.14 o 
  -7   3   6       60.82       63.86      2.25 o 
  -6   3   6        0.69        0.51      0.38 o 
  -5   3   6      136.73      136.49      1.80 o 
  -4   3   6      157.74      157.19      2.08 o 
  -3   3   6       20.32       21.17      0.72 o 
  -2   3   6      115.18      109.87      1.37 o 
  -1   3   6      185.20      186.09      1.96 o 
   0   3   6        8.63        7.37      0.90 o 
   1   3   6      234.38      223.72      4.23 o 
   2   3   6       19.37       15.80      1.68 o 
   3   3   6      115.17      110.38      5.81 o 
   4   3   6       34.64       40.90      3.04 o 
   5   3   6        2.54        2.82      2.03 o 
   6   3   6        1.10        2.57      2.83 o 
  -9   4   6        0.71        2.78      2.52 o 
  -8   4   6        0.01       -0.86      0.86 o 
  -7   4   6        2.16        2.19      0.68 o 
  -6   4   6      200.88      200.45      3.33 o 
  -5   4   6       23.78       24.92      1.65 o 
  -4   4   6       18.14       25.02      3.43 o 
  -3   4   6       97.05      103.85      1.99 o 
  -2   4   6        0.95        1.36      1.07 o 
  -1   4   6       10.00       10.72      1.10 o 
   0   4   6        0.08       -0.05      0.87 o 
   1   4   6       17.64       20.64      1.80 o 
   2   4   6       10.86       10.89      2.16 o 
   3   4   6        3.35        1.49      1.71 o 
   4   4   6        9.68       10.51      2.77 o 
   5   4   6        2.40        1.15      2.53 o 
  -9   5   6        3.70        4.71      2.65 o 
  -8   5   6        4.49        1.34      0.69 o 
  -7   5   6       26.06       26.83      3.39 o 
  -6   5   6      213.65      213.50      3.07 o 
  -5   5   6       34.60       38.78      1.75 o 
  -4   5   6       97.40       96.35      2.65 o 
  -3   5   6       70.15       66.37      2.53 o 
  -2   5   6       38.11       45.61      2.70 o 
  -1   5   6        0.04        1.76      1.09 o 
   0   5   6       43.77       42.62      2.07 o 
   1   5   6      120.65      114.82      3.09 o 
   2   5   6        0.10       -0.89      2.81 o 
   3   5   6        0.99        0.07      2.73 o 
   4   5   6        0.61        3.63      2.35 o 
  -9   6   6        4.07       10.74      4.90 o 
  -8   6   6        0.13       -0.76      0.89 o 
  -7   6   6       10.56       13.23      1.05 o 
  -6   6   6       11.12       10.05      1.14 o 
  -5   6   6        4.58        3.98      1.58 o 
  -4   6   6       21.79       23.56      1.23 o 
  -3   6   6        4.66        5.53      1.37 o 
  -2   6   6       31.89       35.83      2.23 o 
  -1   6   6      365.87      370.62      4.59 o 
   0   6   6        9.68        7.98      1.63 o 
   1   6   6       10.61       10.88      2.50 o 
   2   6   6        5.03        5.18      2.14 o 
   3   6   6        4.11        5.28      2.47 o 
  -9   7   6        1.01       -2.94      2.94 o 
  -8   7   6        1.17        1.24      1.13 o 
  -7   7   6        0.95        1.95      1.12 o 
  -6   7   6       33.48       38.12      1.88 o 
  -5   7   6        4.42        3.32      1.45 o 
  -4   7   6       35.88       39.77      4.34 o 
  -3   7   6       13.70       13.21      3.51 o 
  -2   7   6        0.26       -1.28      1.28 o 
  -1   7   6       16.49       11.87      1.90 o 
   0   7   6        0.99        3.63      1.68 o 
   1   7   6        0.25        3.11      2.52 o 
   2   7   6        0.47        3.73      2.43 o 
  -8   8   6        3.61        3.30      1.35 o 
  -7   8   6        0.32        0.53      2.07 o 
  -6   8   6        6.24        9.19      2.96 o 
  -5   8   6        2.54        0.70      1.34 o 
  -4   8   6        0.01        0.08      1.33 o 
  -3   8   6        8.09       11.03      3.60 o 
  -2   8   6        1.23        4.91      2.41 o 
  -1   8   6        2.32        3.37      3.21 o 
   0   8   6        0.89        4.04      3.53 o 
  -7   9   6        3.18        1.69      2.05 o 
  -6   9   6        4.48        3.24      3.43 o 
  -5   9   6        0.12        2.19      1.43 o 
  -4   9   6        5.24        3.27      1.80 o 
  -3   9   6       15.48       18.87      4.91 o 
  -2   9   6        0.59        5.46      2.78 o 
   2 -10   7        3.23        5.43      3.36 o 
   3 -10   7        0.01       -3.61      3.61 o 
   4 -10   7        1.88        5.65      3.72 o 
   5 -10   7        5.58        3.94      3.72 o 
   6 -10   7        0.59        0.59      4.14 o 
   7 -10   7        0.72        2.54      3.64 o 
  -1  -9   7        1.57        2.17      3.43 o 
   0  -9   7        1.15        1.88      2.74 o 
   1  -9   7        2.23        1.06      3.32 o 
   2  -9   7        8.23        7.11      3.01 o 
   3  -9   7        7.35        5.97      3.35 o 
   4  -9   7        0.17       -0.06      1.57 o 
   5  -9   7        0.26        1.23      2.94 o 
   6  -9   7        2.61        1.25      2.02 o 
   7  -9   7        5.39        6.84      3.10 o 
   8  -9   7        8.27        8.03      2.67 o 
  -2  -8   7        1.14       -0.42      2.42 o 
  -1  -8   7        1.22        0.14      2.22 o 
   0  -8   7       97.72       99.53      5.96 o 
   1  -8   7       45.99       58.76      4.73 o 
   2  -8   7       56.17       61.71      4.34 o 
   3  -8   7        7.97       12.56      3.19 o 
   4  -8   7       41.12       40.38     11.67 o 
   5  -8   7        4.49        4.16      1.90 o 
   6  -8   7        1.67        0.06      2.76 o 
   7  -8   7        0.48       -1.11      3.35 o 
   8  -8   7        0.47       -0.40      2.02 o 
  -3  -7   7        2.43        4.04      2.04 o 
  -2  -7   7        0.16        1.75      2.34 o 
  -1  -7   7       30.73       31.00      4.38 o 
   0  -7   7       29.95       32.30      2.86 o 
   1  -7   7       97.54       94.19      4.84 o 
   2  -7   7       45.97       50.55      3.53 o 
   3  -7   7        8.68        6.16      2.57 o 
   4  -7   7        0.22        1.06      1.19 o 
   5  -7   7       13.30       14.63      2.59 o 
   6  -7   7      137.73      151.00      6.34 o 
   7  -7   7       10.01        4.84      3.09 o 
   8  -7   7        0.82        1.88      2.07 o 
   9  -7   7        0.01       -0.18      2.51 o 
  -4  -6   7        6.30       13.08      2.11 o 
  -3  -6   7        1.27       -0.15      1.76 o 
  -2  -6   7        4.20        3.27      1.60 o 
  -1  -6   7       77.30       74.28      2.54 o 
   0  -6   7        4.59        3.54      3.08 o 
   1  -6   7       16.16       13.28      1.78 o 
   2  -6   7      109.89      116.32      4.23 o 
   3  -6   7       58.35       57.29      5.76 o 
   4  -6   7       27.08       32.04      3.05 o 
   5  -6   7       67.10       72.01      6.24 o 
   6  -6   7       72.54       76.60      4.30 o 
   7  -6   7        0.64        1.66      2.49 o 
   8  -6   7        9.69        8.06      3.11 o 
   9  -6   7        5.71        8.06      5.78 o 
  -5  -5   7        4.07        6.21      2.38 o 
  -4  -5   7        1.47        4.49      1.60 o 
  -3  -5   7        8.54        7.60      1.53 o 
  -2  -5   7       39.85       38.97      1.94 o 
  -1  -5   7      117.29      122.04      4.18 o 
   0  -5   7       70.41       73.53      2.20 o 
   1  -5   7       43.11       61.95      2.89 o 
   2  -5   7      444.26      448.70     10.68 o 
   3  -5   7        8.15        9.36      0.51 o 
   4  -5   7        1.95        3.71      1.92 o 
   5  -5   7       19.42       23.80      2.81 o 
   6  -5   7       48.85       47.47      3.37 o 
   7  -5   7        6.89        4.66      2.60 o 
   8  -5   7        0.67       -1.23      4.50 o 
   9  -5   7        0.50        3.43      3.11 o 
  -6  -4   7        3.29        1.69      3.67 o 
  -5  -4   7        0.22        0.94      1.31 o 
  -4  -4   7        5.58        4.30      1.62 o 
  -3  -4   7      115.19      108.44      2.79 o 
  -2  -4   7      149.78      151.93      3.80 o 
  -1  -4   7      146.06      161.95      2.70 o 
   0  -4   7        3.70        4.56      1.89 o 
   1  -4   7       94.14       94.72      2.84 o 
   2  -4   7        3.06        3.97      0.49 o 
   3  -4   7       21.61       20.61      2.03 o 
   4  -4   7        0.28        0.64      1.69 o 
   5  -4   7       31.94       39.68      3.00 o 
   6  -4   7        5.04        2.20      2.20 o 
   7  -4   7        9.85       10.90      2.84 o 
   8  -4   7       18.31       20.24      3.45 o 
   9  -4   7        1.50        1.29      2.97 o 
  -7  -3   7        1.95        2.00      1.57 o 
  -6  -3   7        0.00       -0.52      1.24 o 
  -5  -3   7       17.54       18.81      1.51 o 
  -4  -3   7       56.85       57.13      2.16 o 
  -3  -3   7       23.69       26.12      1.54 o 
  -2  -3   7       50.87       60.03      1.98 o 
  -1  -3   7       93.69      104.30      1.71 o 
   0  -3   7       12.34        9.45      1.34 o 
   1  -3   7       41.54       38.04      0.98 o 
   2  -3   7        5.86        6.30      0.72 o 
   3  -3   7       98.27       98.65      4.52 o 
   4  -3   7      284.92      329.45      6.26 o 
   5  -3   7        6.39        6.24      0.77 o 
   6  -3   7       44.27       38.65      2.66 o 
   7  -3   7        0.28        0.41      1.92 o 
   8  -3   7        0.83        1.72      4.11 o 
   9  -3   7        2.83       -0.83      2.58 o 
  -7  -2   7        0.78        1.96      1.60 o 
  -6  -2   7       82.28       85.70      2.10 o 
  -5  -2   7       39.66       43.76      1.43 o 
  -4  -2   7        8.25        6.02      0.86 o 
  -3  -2   7       47.32       55.93      1.39 o 
  -2  -2   7       27.46       30.61      1.40 o 
  -1  -2   7       26.43       31.06      1.23 o 
   0  -2   7       22.57       24.56      1.04 o 
   1  -2   7       93.21       94.87      1.32 o 
   2  -2   7      196.04      193.53      2.21 o 
   3  -2   7      116.95      123.75      1.74 o 
   4  -2   7       50.85       61.16      2.08 o 
   5  -2   7       10.36       10.02      2.29 o 
   6  -2   7       26.68       26.05      2.14 o 
   7  -2   7       20.05       20.34      2.28 o 
   8  -2   7        8.96       10.94      2.90 o 
  -8  -1   7        3.60        3.70      2.44 o 
  -7  -1   7        0.28        1.08      0.99 o 
  -6  -1   7        0.06        0.86      0.98 o 
  -5  -1   7        9.98        9.98      1.61 o 
  -4  -1   7       33.39       40.69      1.02 o 
  -3  -1   7       59.78       59.93      0.94 o 
  -2  -1   7       94.58       90.68      1.70 o 
  -1  -1   7        9.48        9.70      0.77 o 
   0  -1   7     1350.38     1235.30      9.48 o 
   1  -1   7      188.93      193.70      2.87 o 
   2  -1   7        4.13        5.08      0.72 o 
   3  -1   7       16.90       23.11      1.86 o 
   4  -1   7       33.82       32.11      2.21 o 
   5  -1   7        2.41        3.44      2.68 o 
   6  -1   7       24.88       20.75      2.69 o 
   7  -1   7       37.91       39.19      5.92 o 
   8  -1   7        6.08        8.73      2.99 o 
  -8   0   7        0.01        0.54      1.43 o 
  -7   0   7        3.67        2.77      1.23 o 
  -6   0   7       15.66       17.64      0.93 o 
  -5   0   7       68.87       67.13      2.38 o 
  -4   0   7       21.02       16.54      0.90 o 
  -3   0   7        6.35        7.74      1.66 o 
  -2   0   7      382.75      386.67      2.45 o 
  -1   0   7        5.63        7.72      0.68 o 
   0   0   7       66.99       67.39      1.62 o 
   1   0   7      759.31      764.05      6.36 o 
   2   0   7      326.74      346.39      5.03 o 
   3   0   7        6.83        8.25      2.22 o 
   4   0   7        3.74        3.29      1.44 o 
   5   0   7      406.59      415.65      6.91 o 
   6   0   7      112.81      124.56      4.22 o 
   7   0   7       24.15       23.90      2.64 o 
  -9   1   7        0.03        0.13      4.60 o 
  -8   1   7        8.67        6.10      1.00 o 
  -7   1   7        2.19        2.33      0.66 o 
  -6   1   7       26.98       31.18      5.89 o 
  -5   1   7        2.13        4.24      1.47 o 
  -4   1   7      142.54      163.12      4.12 o 
  -3   1   7       16.66       22.22      1.87 o 
  -2   1   7       55.69       58.02      1.66 o 
  -1   1   7        5.77        6.64      0.51 o 
   0   1   7      236.84      260.07      2.41 o 
   1   1   7        0.56        0.32      0.70 o 
   2   1   7        0.78        4.41      1.05 o 
   3   1   7      128.89      129.25      2.71 o 
   4   1   7       26.27       27.10      3.36 o 
   5   1   7       98.09      101.21      8.02 o 
   6   1   7        7.21        7.48      2.73 o 
   7   1   7        2.30        0.58      2.07 o 
  -9   2   7        7.46        8.35      5.46 o 
  -8   2   7        1.35        0.85      1.01 o 
  -7   2   7        3.60        2.92      0.53 o 
  -6   2   7       22.57       23.82      1.27 o 
  -5   2   7        0.40        0.91      1.77 o 
  -4   2   7      145.23      154.29      4.07 o 
  -3   2   7        0.23       -0.43      0.43 o 
  -2   2   7      569.83      585.73      3.87 o 
  -1   2   7      163.02      146.42      1.80 o 
   0   2   7       30.67       33.46      1.66 o 
   1   2   7      271.29      274.94      2.88 o 
   2   2   7       17.00       20.88      1.59 o 
   3   2   7      211.66      200.05      4.50 o 
   4   2   7       32.42       31.14      2.80 o 
   5   2   7        6.32        6.23      2.05 o 
   6   2   7        7.28        4.40      2.25 o 
  -9   3   7        0.21       -2.73      2.73 o 
  -8   3   7        5.06        3.01      0.68 o 
  -7   3   7       24.22       24.06      1.22 o 
  -6   3   7        0.00       -0.25      0.27 o 
  -5   3   7        3.92        2.42      1.31 o 
  -4   3   7       32.80       43.02      2.09 o 
  -3   3   7        4.49        6.50      0.55 o 
  -2   3   7      405.68      428.83      3.15 o 
  -1   3   7       52.82       47.60      1.30 o 
   0   3   7       48.04       57.11      2.80 o 
   1   3   7       34.80       33.41      1.79 o 
   2   3   7       11.56       15.55      2.85 o 
   3   3   7       43.30       45.29      2.35 o 
   4   3   7        9.22        7.44      2.05 o 
   5   3   7        2.66        1.73      2.03 o 
   6   3   7        0.42        1.96      4.03 o 
  -9   4   7        0.49        0.51      4.18 o 
  -8   4   7        0.53        1.46      1.46 o 
  -7   4   7        3.58        2.41      0.66 o 
  -6   4   7      239.58      243.97      4.25 o 
  -5   4   7        0.26        1.28      0.92 o 
  -4   4   7       14.48       15.79      0.99 o 
  -3   4   7       20.83       19.36      1.71 o 
  -2   4   7        0.01        1.29      0.74 o 
  -1   4   7       24.91       22.29      2.72 o 
   0   4   7        2.24        2.43      1.58 o 
   1   4   7       74.82       81.57      2.55 o 
   2   4   7       92.23       84.02      3.37 o 
   3   4   7       19.36       16.53      2.77 o 
   4   4   7        8.56        3.97      2.70 o 
   5   4   7        0.00        0.54      2.74 o 
  -9   5   7        3.51       11.08      3.13 o 
  -8   5   7       26.87       27.61      1.33 o 
  -7   5   7        4.35        2.61      0.90 o 
  -6   5   7       18.89       16.81      2.13 o 
  -5   5   7        0.79        0.76      0.79 o 
  -4   5   7        3.50        3.14      0.81 o 
  -3   5   7        3.83        2.35      1.01 o 
  -2   5   7        0.01        1.87      1.41 o 
  -1   5   7      145.53      141.69      3.11 o 
   0   5   7       16.74       16.92      1.89 o 
   1   5   7        0.00        0.08      1.76 o 
   2   5   7        0.00       -1.77      2.13 o 
   3   5   7        1.60        3.16      2.55 o 
   4   5   7        5.93        7.15      3.16 o 
  -9   6   7        0.01        7.23      5.09 o 
  -8   6   7        0.79        0.82      1.09 o 
  -7   6   7        1.82        0.84      0.66 o 
  -6   6   7       20.80       22.66      3.44 o 
  -5   6   7        4.17        4.23      1.28 o 
  -4   6   7        8.96        6.53      1.48 o 
  -3   6   7        0.08        1.54      1.15 o 
  -2   6   7        8.55       11.39      2.09 o 
  -1   6   7       27.09       25.59      3.05 o 
   0   6   7        0.60       -0.26      1.51 o 
   1   6   7        5.40        5.16      2.17 o 
   2   6   7        0.17       -1.84      2.03 o 
   3   6   7        0.16        0.37      2.16 o 
  -9   7   7        3.66        9.56      3.16 o 
  -8   7   7        0.56        2.77      1.02 o 
  -7   7   7        0.00        0.98      1.30 o 
  -6   7   7        0.50        0.32      1.58 o 
  -5   7   7       32.37       31.70      2.44 o 
  -4   7   7       53.05       45.52      2.26 o 
  -3   7   7       20.38       20.17      2.01 o 
  -2   7   7        3.23        5.57      1.67 o 
  -1   7   7        6.93        5.36      2.25 o 
   0   7   7        0.85        3.44      1.99 o 
   1   7   7        2.75        2.51      2.16 o 
  -8   8   7        1.87        2.83      1.66 o 
  -7   8   7        2.32       -0.40      1.80 o 
  -6   8   7        3.61        2.60      2.61 o 
  -5   8   7        5.29        3.99      1.33 o 
  -4   8   7        4.85        6.42      1.61 o 
  -3   8   7       19.28       26.58      2.19 o 
  -2   8   7        0.68        0.31      2.65 o 
  -1   8   7        0.03        2.08      3.88 o 
   0   8   7        2.55        5.25      4.35 o 
  -7   9   7        0.45        5.51      1.92 o 
  -6   9   7        1.04        1.01      3.32 o 
  -5   9   7        2.41       -1.14      2.40 o 
  -4   9   7        5.17        4.63      2.54 o 
  -3   9   7        3.63        7.59      3.80 o 
  -2   9   7        0.21       -0.08      2.73 o 
   2 -10   8        1.61       -1.42      3.40 o 
   3 -10   8        6.35        7.09      3.83 o 
   4 -10   8        3.98        6.24      3.88 o 
   5 -10   8       13.99       11.67      4.12 o 
   6 -10   8        0.03        1.01      2.27 o 
   0  -9   8        0.00        3.67      2.34 o 
   1  -9   8        0.02       -2.32      2.72 o 
   2  -9   8        2.68        5.46      3.29 o 
   3  -9   8       10.76       18.02      3.77 o 
   4  -9   8       26.31       24.53      7.11 o 
   5  -9   8        0.02        1.20      4.95 o 
   6  -9   8       10.73       10.52      3.40 o 
   7  -9   8        0.00       -1.72      2.27 o 
  -2  -8   8        0.23        2.77      5.19 o 
  -1  -8   8        6.00        6.41      2.58 o 
   0  -8   8        0.48        1.11      1.87 o 
   1  -8   8       56.75       64.69      3.99 o 
   2  -8   8        6.87        6.88      3.00 o 
   3  -8   8       18.87       21.42      5.78 o 
   4  -8   8        2.16        0.41      1.94 o 
   5  -8   8        0.73        1.57      1.87 o 
   6  -8   8       29.02       33.06      5.68 o 
   7  -8   8        6.42        5.93      2.69 o 
   8  -8   8        0.30        1.62      2.73 o 
  -3  -7   8        9.67       16.89      5.06 o 
  -2  -7   8        8.29        5.98      1.98 o 
  -1  -7   8        3.04        2.23      1.74 o 
   0  -7   8       20.70       18.37      2.15 o 
   1  -7   8      132.85      152.04      3.77 o 
   2  -7   8        0.05        1.63      3.99 o 
   3  -7   8        8.26        5.86      2.54 o 
   4  -7   8        0.29        0.06      0.24 o 
   5  -7   8        0.61        0.03      1.55 o 
   6  -7   8       40.22       44.07      9.17 o 
   7  -7   8       36.96       41.87      2.93 o 
   8  -7   8        0.43        1.37      2.13 o 
  -4  -6   8        0.05        1.94      1.77 o 
  -3  -6   8       10.00        6.43      2.17 o 
  -2  -6   8       20.71       24.74      4.85 o 
  -1  -6   8        2.50        5.59      1.60 o 
   0  -6   8       55.63       48.11      2.70 o 
   1  -6   8       14.34       12.72      2.60 o 
   2  -6   8       27.29       29.23      2.92 o 
   3  -6   8        0.29        1.15      2.17 o 
   4  -6   8       10.77       13.26      2.31 o 
   5  -6   8       94.35      108.91      3.19 o 
   6  -6   8       95.36      100.42      3.36 o 
   7  -6   8        4.57        5.25      2.89 o 
   8  -6   8        6.95        6.37      5.43 o 
   9  -6   8        0.04        1.58      3.16 o 
  -5  -5   8        3.32        3.80      2.13 o 
  -4  -5   8        8.09        7.48      2.80 o 
  -3  -5   8        0.81        1.61      1.64 o 
  -2  -5   8       28.14       31.23      4.11 o 
  -1  -5   8        0.06        0.89      1.46 o 
   0  -5   8        0.65        0.42      1.42 o 
   1  -5   8        2.24        1.23      1.71 o 
   2  -5   8      107.59      107.62      3.88 o 
   3  -5   8       25.34       23.53      1.05 o 
   4  -5   8      148.64      142.70      3.28 o 
   5  -5   8       68.46       74.75      6.10 o 
   6  -5   8        0.60       -0.64      2.20 o 
   7  -5   8        2.28        1.20      4.28 o 
   8  -5   8       17.01       14.40      3.45 o 
   9  -5   8        0.65       -3.37      3.37 o 
  -6  -4   8        0.43       -0.97      2.50 o 
  -5  -4   8        0.79        0.69      2.88 o 
  -4  -4   8        1.56        0.33      1.83 o 
  -3  -4   8        4.75        4.79      1.19 o 
  -2  -4   8       25.66       28.97      2.57 o 
  -1  -4   8        0.07        1.84      1.20 o 
   0  -4   8        0.60        1.93      1.45 o 
   1  -4   8       17.80       21.69      2.01 o 
   2  -4   8      165.31      178.42      2.79 o 
   3  -4   8       65.94       68.43      2.86 o 
   4  -4   8        1.38       -1.98      1.98 o 
   5  -4   8        6.52        5.68      2.30 o 
   6  -4   8        3.60        4.34      4.15 o 
   7  -4   8        1.44        0.94      2.44 o 
   8  -4   8        8.77        3.11      2.97 o 
   9  -4   8        0.77        0.96      3.13 o 
  -7  -3   8        0.25        0.95      1.42 o 
  -6  -3   8        7.97        6.63      1.42 o 
  -5  -3   8       37.23       41.48      1.99 o 
  -4  -3   8       19.14       21.96      2.97 o 
  -3  -3   8      284.87      279.02      3.90 o 
  -2  -3   8      132.39      134.32      3.65 o 
  -1  -3   8       60.73       60.99      2.01 o 
   0  -3   8      279.53      277.33      3.07 o 
   1  -3   8       72.96       84.76      1.20 o 
   2  -3   8       34.01       41.64      1.15 o 
   3  -3   8       96.46      102.38      3.21 o 
   4  -3   8        4.26        7.13      0.40 o 
   5  -3   8        0.69        0.16      0.54 o 
   6  -3   8        1.55        2.29      1.43 o 
   7  -3   8        9.25        5.19      5.03 o 
   8  -3   8        0.10        1.25      2.39 o 
  -7  -2   8        2.59        2.62      1.26 o 
  -6  -2   8       18.83       17.96      1.55 o 
  -5  -2   8       59.95       63.20      1.81 o 
  -4  -2   8       11.34       10.46      1.46 o 
  -3  -2   8        3.91        4.48      0.67 o 
  -2  -2   8       20.73       28.59      1.23 o 
  -1  -2   8      113.69      108.11      1.65 o 
   0  -2   8      969.24     1040.72      8.00 o 
   1  -2   8      971.99      976.55      9.07 o 
   2  -2   8      403.37      421.06      4.28 o 
   3  -2   8       35.79       39.46      2.26 o 
   4  -2   8       19.89       22.83      1.28 o 
   5  -2   8       32.70       34.98      1.21 o 
   6  -2   8        0.14        0.28      1.50 o 
   7  -2   8        6.29        5.32      2.02 o 
   8  -2   8        2.86        8.07      5.68 o 
  -8  -1   8        0.00       -0.32      2.89 o 
  -7  -1   8        1.06        3.34      1.13 o 
  -6  -1   8        9.95       11.15      1.09 o 
  -5  -1   8       46.08       40.24      2.88 o 
  -4  -1   8        0.40        1.42      0.52 o 
  -3  -1   8       14.84       14.59      3.03 o 
  -2  -1   8        9.34       14.24      0.51 o 
  -1  -1   8     1975.85     2039.98     16.97 o 
   0  -1   8      177.37      190.49      2.07 o 
   1  -1   8       44.19       50.61      1.06 o 
   2  -1   8      567.78      595.87      6.28 o 
   3  -1   8        0.21        0.34      0.75 o 
   4  -1   8        1.43        1.44      0.87 o 
   5  -1   8        1.68        3.69      1.62 o 
   6  -1   8       64.19       63.49      4.27 o 
   7  -1   8        1.07        0.66      2.17 o 
   8  -1   8        0.01        3.30      2.91 o 
  -8   0   8        0.45       -0.67      2.81 o 
  -7   0   8       26.03       34.01      1.50 o 
  -6   0   8        7.64        7.67      1.22 o 
  -5   0   8       16.54       15.87      0.60 o 
  -4   0   8       97.16       97.24      5.76 o 
  -3   0   8        0.67        1.95      2.73 o 
  -2   0   8       54.72       60.39      1.05 o 
  -1   0   8       49.22       49.60      0.87 o 
   0   0   8      702.04      696.44      4.88 o 
   1   0   8        0.03       -0.10      0.70 o 
   2   0   8       39.04       35.71      1.24 o 
   3   0   8       14.52       16.47      1.13 o 
   4   0   8        9.73        7.96      1.65 o 
   5   0   8       16.28       11.95      3.71 o 
   6   0   8        2.01        2.21      1.88 o 
   7   0   8        0.69       -1.04      2.01 o 
  -9   1   8        1.41       -0.29      2.86 o 
  -8   1   8        0.01       -0.67      2.60 o 
  -7   1   8       71.50       76.22      3.61 o 
  -6   1   8        1.10        0.16      1.98 o 
  -5   1   8        8.09        7.76      2.33 o 
  -4   1   8      159.72      169.60      6.61 o 
  -3   1   8       90.39       97.37      3.19 o 
  -2   1   8       30.63       31.33      1.24 o 
  -1   1   8      435.95      414.09      2.80 o 
   0   1   8      171.46      188.01      3.63 o 
   1   1   8        0.05        0.49      0.92 o 
   2   1   8      103.28      108.22      3.21 o 
   3   1   8       11.43        9.54      1.94 o 
   4   1   8       76.99       79.33      2.70 o 
   5   1   8       57.11       57.62      3.42 o 
   6   1   8        1.69        0.69      1.92 o 
   7   1   8        0.04        1.23      3.35 o 
  -9   2   8        8.83        9.77      3.48 o 
  -8   2   8        4.10        5.60      2.84 o 
  -7   2   8       17.96       14.24      2.92 o 
  -6   2   8       10.85        8.83      2.41 o 
  -5   2   8        0.01        0.13      3.19 o 
  -4   2   8        4.40        7.79      2.14 o 
  -3   2   8        1.86        2.86      0.67 o 
  -2   2   8       46.18       40.96      1.34 o 
  -1   2   8       49.73       52.43      1.07 o 
   0   2   8       13.00       12.96      2.28 o 
   1   2   8       40.82       41.56      1.92 o 
   2   2   8       67.85       79.01      2.86 o 
   3   2   8       38.19       38.31      2.67 o 
   4   2   8       68.33       70.48      4.85 o 
   5   2   8        2.67        4.78      2.03 o 
   6   2   8        0.09        1.57      2.15 o 
  -9   3   8        0.19       -0.35      2.54 o 
  -8   3   8        2.88        2.78      4.34 o 
  -7   3   8        2.98        3.19      2.44 o 
  -6   3   8        0.02        2.06      3.69 o 
  -5   3   8       16.47        7.92      4.15 o 
  -4   3   8        0.97        0.37      0.39 o 
  -3   3   8       53.89       56.88      1.09 o 
  -2   3   8      316.28      311.49      3.69 o 
  -1   3   8       49.58       56.19      1.37 o 
   0   3   8       16.66       21.63      1.21 o 
   1   3   8       43.85       50.08      4.86 o 
   2   3   8        0.83        0.23      1.29 o 
   3   3   8        0.33        1.36      1.61 o 
   4   3   8        6.93        5.16      2.00 o 
   5   3   8        0.42        2.58      2.19 o 
  -9   4   8        2.34       -0.64      2.65 o 
  -8   4   8        4.51        2.25      2.60 o 
  -7   4   8       21.49       13.12      4.95 o 
  -6   4   8       26.60       31.00      3.99 o 
  -5   4   8       97.38      100.75      4.04 o 
  -4   4   8       74.24       71.71      1.50 o 
  -3   4   8        1.06        1.74      0.93 o 
  -2   4   8        4.03        2.47      1.23 o 
  -1   4   8       29.47       31.01      1.99 o 
   0   4   8       49.49       49.44      2.30 o 
   1   4   8        0.68        0.07      1.23 o 
   2   4   8        0.26       -0.44      1.76 o 
   3   4   8       78.98       75.79      3.17 o 
   4   4   8        6.60        7.81      4.86 o 
  -9   5   8        1.57        1.26      2.78 o 
  -8   5   8        4.41        7.31      2.84 o 
  -7   5   8       11.82        9.66      0.80 o 
  -6   5   8       30.25       28.30      1.24 o 
  -5   5   8       47.04       56.43      4.87 o 
  -4   5   8       27.66       29.34      1.21 o 
  -3   5   8        2.02        2.38      0.99 o 
  -2   5   8        5.80        4.67      1.12 o 
  -1   5   8        7.73        6.79      1.80 o 
   0   5   8      355.80      356.87      5.58 o 
   1   5   8       68.74       70.23      4.65 o 
   2   5   8        5.64        3.91      3.05 o 
   3   5   8        4.99        2.18      2.50 o 
  -9   6   8       11.73       14.54      3.53 o 
  -8   6   8        0.10       -0.29      2.36 o 
  -7   6   8        2.61        2.82      0.90 o 
  -6   6   8        3.54        2.37      1.02 o 
  -5   6   8       20.95       24.75      1.44 o 
  -4   6   8       14.21       15.24      1.45 o 
  -3   6   8       27.98       27.51      2.42 o 
  -2   6   8       52.27       50.32      2.32 o 
  -1   6   8        2.76        3.20      1.56 o 
   0   6   8       17.44       21.05      2.97 o 
   1   6   8        1.89        3.60      1.72 o 
   2   6   8        0.57       -0.80      1.82 o 
  -8   7   8        1.47        0.51      2.68 o 
  -7   7   8        4.21        4.75      1.07 o 
  -6   7   8       13.00       18.30      3.07 o 
  -5   7   8        4.27        2.77      1.24 o 
  -4   7   8        0.53        0.73      1.23 o 
  -3   7   8       13.26       14.83      2.06 o 
  -2   7   8       19.19       19.90      2.43 o 
  -1   7   8        0.02        3.67      4.02 o 
   0   7   8       25.17       34.19      4.53 o 
   1   7   8       32.11       40.72      2.79 o 
  -8   8   8        6.58        8.59      3.27 o 
  -7   8   8        1.53        2.98      1.82 o 
  -6   8   8        0.48        3.02      3.41 o 
  -5   8   8        0.29       -0.87      1.21 o 
  -4   8   8        3.09        2.10      1.37 o 
  -3   8   8        0.00        5.14      2.57 o 
  -2   8   8       14.61       13.37      4.20 o 
  -1   8   8        3.66        5.95      2.28 o 
  -6   9   8        1.42        0.70      2.22 o 
  -5   9   8        1.34        6.46      1.67 o 
  -4   9   8       16.94       11.90      2.28 o 
   2 -10   9        0.00        4.23      3.67 o 
   3 -10   9        0.02       -3.69      3.69 o 
   4 -10   9        7.82        6.59      6.72 o 
   0  -9   9        0.99        4.51      2.45 o 
   1  -9   9        0.87       -1.34      3.05 o 
   2  -9   9        2.47        4.87      3.27 o 
   3  -9   9        7.61        4.42      5.57 o 
   4  -9   9       17.22       21.85      3.96 o 
   5  -9   9       13.76       13.37      2.58 o 
   6  -9   9        0.27        3.57      2.36 o 
   7  -9   9        1.37        0.33      3.78 o 
  -2  -8   9        0.01        0.82      2.13 o 
  -1  -8   9        0.50        0.88      2.36 o 
   0  -8   9       23.61       28.96      2.68 o 
   1  -8   9        8.01        6.45      3.08 o 
   2  -8   9        0.63        2.65      4.77 o 
   3  -8   9       20.13       26.75      3.72 o 
   4  -8   9       11.31       12.46      3.75 o 
   5  -8   9       15.37       18.49      3.15 o 
   6  -8   9       17.71       16.19      2.60 o 
   7  -8   9       13.28       12.27      2.66 o 
   8  -8   9       11.10       12.59      4.84 o 
  -3  -7   9        3.20        0.59      2.23 o 
  -2  -7   9        5.50        4.36      4.28 o 
  -1  -7   9       14.98       14.78      2.55 o 
   0  -7   9        5.29        9.11      1.96 o 
   1  -7   9        5.77        3.99      2.57 o 
   2  -7   9       32.40       34.78      3.37 o 
   3  -7   9        2.94        4.23      2.54 o 
   4  -7   9       14.42       14.34      2.09 o 
   5  -7   9       17.66       20.53      3.44 o 
   6  -7   9        6.06        7.81      2.24 o 
   7  -7   9        1.93       -0.64      2.39 o 
   8  -7   9        0.11        1.95      2.88 o 
  -4  -6   9       10.91       19.51      5.15 o 
  -3  -6   9        0.61        0.99      1.78 o 
  -2  -6   9       17.89       20.17      2.37 o 
  -1  -6   9       42.53       38.49      2.56 o 
   0  -6   9       19.76       14.23      4.79 o 
   2  -6   9        5.05        5.78      3.96 o 
   3  -6   9        3.73        2.64      0.70 o 
   4  -6   9       40.14       35.04      2.69 o 
   5  -6   9       11.69       15.90      2.59 o 
   6  -6   9        3.19        5.40      2.07 o 
   7  -6   9        8.45       15.72      5.78 o 
   8  -6   9        4.75        2.30      3.11 o 
  -5  -5   9        0.02        0.58      2.90 o 
  -4  -5   9       12.91       10.51      2.87 o 
  -3  -5   9       12.88       13.39      1.61 o 
  -2  -5   9        3.15        4.68      1.37 o 
  -1  -5   9       18.94       15.06      2.61 o 
   0  -5   9        3.56        3.21      1.87 o 
   1  -5   9       47.08       42.35      2.78 o 
   2  -5   9      141.98      140.09      3.35 o 
   3  -5   9        7.89        6.53      0.79 o 
   4  -5   9        6.92        9.97      2.27 o 
   5  -5   9       49.71       57.35      3.61 o 
   6  -5   9       17.66       19.28      5.17 o 
   7  -5   9        3.10        4.44      2.92 o 
   8  -5   9       19.70       20.35      3.86 o 
  -6  -4   9        0.41        0.21      2.28 o 
  -5  -4   9        0.92        0.21      1.74 o 
  -4  -4   9       25.40       24.95      6.05 o 
  -3  -4   9       49.40       44.79      3.55 o 
  -2  -4   9      147.08      156.04      2.69 o 
  -1  -4   9       16.83       20.19      1.95 o 
   0  -4   9       25.99       28.91      3.40 o 
   1  -4   9       16.73       15.61      1.02 o 
   2  -4   9       43.01       42.83      1.57 o 
   3  -4   9       83.00       91.96      3.35 o 
   4  -4   9       17.94       23.56      2.68 o 
   5  -4   9        2.66        1.15      2.11 o 
   6  -4   9        4.40        8.65      2.78 o 
   7  -4   9       13.18       14.89      3.29 o 
   8  -4   9        2.05        0.86      2.84 o 
  -7  -3   9        1.80        2.01      2.20 o 
  -6  -3   9       19.62       20.01      1.59 o 
  -5  -3   9        5.20        4.21      1.12 o 
  -4  -3   9       10.33        7.89      1.31 o 
  -3  -3   9       13.49       13.31      1.67 o 
  -2  -3   9       19.45       27.21      1.50 o 
  -1  -3   9       29.63       33.85      1.68 o 
   0  -3   9       86.63       79.47      1.97 o 
   1  -3   9        3.89        4.65      0.81 o 
   2  -3   9        1.66        0.23      0.79 o 
   3  -3   9       18.97       22.57      2.22 o 
   4  -3   9      329.48      339.61      3.72 o 
   5  -3   9       18.24       16.99      0.82 o 
   6  -3   9       26.63       23.75      1.29 o 
   7  -3   9       29.55       37.91      4.98 o 
   8  -3   9        0.43        1.19      2.06 o 
  -7  -2   9        1.82        1.12      2.78 o 
  -6  -2   9       25.39       24.16      1.55 o 
  -5  -2   9      279.04      272.87      5.81 o 
  -4  -2   9       15.67       15.32      2.88 o 
  -3  -2   9        5.00        4.90      0.76 o 
  -2  -2   9        0.97        0.27      0.99 o 
  -1  -2   9        1.95        1.87      0.64 o 
   0  -2   9      151.68      121.66      1.91 o 
   1  -2   9       28.37       22.68      1.25 o 
   2  -2   9       73.68       74.78      2.93 o 
   3  -2   9       76.27       72.53      4.40 o 
   4  -2   9       21.65       21.26      1.05 o 
   5  -2   9        7.96        8.25      1.41 o 
   6  -2   9        6.49        6.72      1.21 o 
   7  -2   9        0.11       -1.34      1.34 o 
   8  -2   9        1.65        4.50      2.58 o 
  -8  -1   9        0.70        3.03      5.84 o 
  -7  -1   9       21.94       19.07      3.23 o 
  -6  -1   9       23.51       23.89      3.20 o 
  -5  -1   9        6.12        8.98      1.23 o 
  -4  -1   9       76.38       82.65      3.11 o 
  -3  -1   9       20.77       25.39      1.08 o 
  -2  -1   9       22.99       23.54      0.85 o 
  -1  -1   9       57.48       53.27      1.81 o 
   0  -1   9     1038.75     1115.47      9.18 o 
   1  -1   9        7.22        9.68      0.83 o 
   2  -1   9       66.66       69.20      3.53 o 
   3  -1   9        7.57        6.81      1.21 o 
   4  -1   9        7.47        7.47      1.42 o 
   5  -1   9      176.59      186.79      2.79 o 
   6  -1   9        0.00        0.17      1.66 o 
   7  -1   9        0.01        0.06      3.00 o 
  -8   0   9        2.38        3.00      3.16 o 
  -7   0   9       16.89       14.03      2.90 o 
  -6   0   9        4.62        5.57      0.46 o 
  -5   0   9        1.50        3.11      2.28 o 
  -4   0   9       31.24       33.71      2.97 o 
  -3   0   9      108.87      113.91      3.56 o 
  -2   0   9       91.08       92.73      1.10 o 
  -1   0   9        5.15        4.86      0.80 o 
   0   0   9       50.86       62.25      1.58 o 
   1   0   9      106.93      107.70      1.72 o 
   2   0   9       40.18       41.55      1.57 o 
   3   0   9       44.70       41.86      1.60 o 
   4   0   9       36.83       34.61      1.86 o 
   5   0   9       24.58       26.31      4.59 o 
   6   0   9       18.36       25.04      4.02 o 
   7   0   9        6.14        2.26      2.81 o 
  -8   1   9        1.21        7.79      3.29 o 
  -7   1   9        1.72        1.23      4.39 o 
  -6   1   9        7.85        5.19      2.54 o 
  -5   1   9       55.88       53.84      3.53 o 
  -4   1   9        5.52        3.80      2.06 o 
  -3   1   9        0.81        3.21      3.24 o 
  -2   1   9       26.04       26.84      0.97 o 
  -1   1   9        7.38        7.14      0.53 o 
   0   1   9        0.18        0.01      0.67 o 
   1   1   9       40.64       43.23      1.45 o 
   2   1   9       14.34       15.99      3.50 o 
   3   1   9        2.46        2.72      1.12 o 
   4   1   9       19.83       19.50      2.58 o 
   5   1   9       17.07       13.11      2.28 o 
   6   1   9        5.34        6.80      2.37 o 
  -9   2   9       11.08        7.55      5.86 o 
  -8   2   9        2.37        4.12      4.87 o 
  -7   2   9       25.13       25.06      3.27 o 
  -6   2   9        1.84        0.83      2.09 o 
  -5   2   9       22.17       19.01      2.86 o 
  -4   2   9        0.77        1.17      1.38 o 
  -3   2   9       19.51       19.04      0.53 o 
  -2   2   9       16.33       23.68      0.95 o 
  -1   2   9        2.34        1.31      0.73 o 
   0   2   9       54.61       56.01      2.43 o 
   1   2   9       16.74       17.80      1.25 o 
   2   2   9       10.43        8.98      1.73 o 
   3   2   9       47.76       46.72      1.88 o 
   4   2   9       11.36       10.30      2.55 o 
   5   2   9        1.44        0.87      2.13 o 
   6   2   9        1.19        2.90      2.43 o 
  -9   3   9        0.27        4.26      3.27 o 
  -8   3   9        0.32        1.82      2.73 o 
  -7   3   9        3.65        2.49      2.57 o 
  -6   3   9        3.03        6.45      2.54 o 
  -5   3   9       68.22       71.67      3.88 o 
  -4   3   9       68.64       74.84      2.57 o 
  -3   3   9        2.91        3.15      0.56 o 
  -2   3   9       12.27       12.80      1.09 o 
  -1   3   9        0.00        0.19      0.85 o 
   0   3   9        1.93        2.10      1.23 o 
   1   3   9        4.70        3.80      1.16 o 
   2   3   9        0.11       -1.15      1.19 o 
   3   3   9        2.10        0.89      1.43 o 
   4   3   9        1.17        2.02      1.97 o 
   5   3   9        1.91        1.17      2.61 o 
  -9   4   9        0.05        0.29      2.76 o 
  -8   4   9        6.87        7.82      5.22 o 
  -7   4   9       62.61       62.08      4.18 o 
  -6   4   9       36.52       39.68      3.59 o 
  -5   4   9        0.59        0.01      0.35 o 
  -4   4   9       79.93       72.42      1.13 o 
  -3   4   9       16.55       16.95      1.69 o 
  -2   4   9       57.18       63.61      2.00 o 
  -1   4   9       38.87       34.22      1.41 o 
   0   4   9       34.91       47.33      2.10 o 
   1   4   9       58.73       57.67      2.72 o 
   2   4   9        4.02        4.90      1.54 o 
   3   4   9        9.64        9.09      2.20 o 
   4   4   9        1.46        2.17      4.46 o 
  -9   5   9        0.04        5.68      5.62 o 
  -8   5   9        0.18        0.62      2.60 o 
  -7   5   9        0.21       -0.64      4.18 o 
  -6   5   9       19.73       15.62      1.32 o 
  -5   5   9       20.65       23.95      2.69 o 
  -4   5   9        3.66        5.56      1.21 o 
  -3   5   9        0.48        0.36      1.09 o 
  -2   5   9       13.18       13.52      1.23 o 
  -1   5   9      113.74      109.10      3.09 o 
   0   5   9       66.04       67.76      2.81 o 
   1   5   9        8.48        7.72      2.20 o 
   2   5   9        0.01        1.65      2.23 o 
   3   5   9        5.26        1.55      2.08 o 
  -8   6   9        0.51       -5.41      5.41 o 
  -7   6   9        0.00       -0.20      1.66 o 
  -6   6   9        8.63        6.30      2.16 o 
  -5   6   9        0.99        0.82      0.92 o 
  -4   6   9        0.15        1.31      0.93 o 
  -3   6   9       22.54       24.19      2.17 o 
  -2   6   9       36.28       40.64      2.60 o 
  -1   6   9       36.35       43.82      2.50 o 
   0   6   9       13.49       21.94      3.77 o 
   1   6   9        5.76        7.21      1.88 o 
   2   6   9        2.97        2.29      2.29 o 
  -8   7   9        0.43        3.16      3.19 o 
  -7   7   9       10.09       17.32      3.35 o 
  -6   7   9        6.78        9.40      3.84 o 
  -5   7   9       28.41       31.08      2.07 o 
  -4   7   9        5.58        4.41      1.35 o 
  -3   7   9        3.70        5.60      3.31 o 
  -2   7   9        1.79        1.67      1.99 o 
  -1   7   9        2.13        9.74      3.85 o 
   0   7   9        4.81        5.68      2.52 o 
  -7   8   9        4.88        2.49      5.09 o 
  -6   8   9        0.04        2.20      1.59 o 
  -5   8   9        0.61        1.76      1.65 o 
  -4   8   9        2.32        1.51      1.36 o 
  -3   8   9        3.51        4.48      2.05 o 
  -2   8   9        1.48        4.60      2.05 o 
   4 -10  10        0.08        0.94      3.48 o 
   0  -9  10       12.90        7.55      3.28 o 
   1  -9  10       14.49       15.13      3.80 o 
   2  -9  10        9.59       13.92      6.26 o 
   3  -9  10       12.95       12.98      3.83 o 
   4  -9  10        2.86        5.43      3.45 o 
   5  -9  10        0.64       -0.17      3.51 o 
   6  -9  10        0.05       -0.35      2.64 o 
  -1  -8  10        1.03        4.41      2.63 o 
   0  -8  10        5.51        2.78      4.74 o 
   1  -8  10       86.39       77.24      4.77 o 
   2  -8  10        2.11        5.33      2.94 o 
   3  -8  10       12.00        9.10      3.27 o 
   4  -8  10        4.19        5.81      2.11 o 
   5  -8  10        5.47        5.48      4.73 o 
   6  -8  10       50.84       58.68      5.75 o 
   7  -8  10        0.16       -0.41      3.39 o 
  -3  -7  10        5.53        6.94      4.28 o 
  -2  -7  10        0.39        1.71      1.74 o 
  -1  -7  10       23.29       22.42      2.29 o 
   0  -7  10       30.79       45.99      5.92 o 
   1  -7  10       34.40       46.15      5.94 o 
   2  -7  10        1.06        1.10      2.36 o 
   3  -7  10        0.00       -0.34      0.66 o 
   4  -7  10       24.94       30.07      3.48 o 
   5  -7  10       10.50       12.69      2.31 o 
   6  -7  10       11.19        9.08      4.44 o 
   7  -7  10        8.39        6.22      3.44 o 
   8  -7  10        0.61       -1.44      2.37 o 
  -4  -6  10        4.43       11.53      3.47 o 
  -3  -6  10        0.28        1.33      1.91 o 
  -2  -6  10        3.21        3.88      1.92 o 
  -1  -6  10       54.94       53.33      2.37 o 
   0  -6  10       21.20       23.48      2.76 o 
   1  -6  10       11.21       11.97      2.52 o 
   2  -6  10       69.46       68.97      1.82 o 
   3  -6  10       19.75       18.72      0.98 o 
   4  -6  10       10.40        8.13      2.28 o 
   5  -6  10       30.58       35.65      3.80 o 
   6  -6  10        1.77       -1.31      4.50 o 
   7  -6  10       15.98       27.07      3.86 o 
   8  -6  10        0.08        2.81      3.35 o 
  -5  -5  10        0.04        0.86      1.50 o 
  -4  -5  10        2.26        1.72      1.68 o 
  -3  -5  10       13.77        9.75      1.88 o 
  -2  -5  10        0.99        1.35      2.07 o 
  -1  -5  10       69.88       70.09      3.08 o 
   0  -5  10       32.49       34.00      2.62 o 
   1  -5  10       25.57       21.19      9.01 o 
   2  -5  10        0.65       -0.10      0.63 o 
   3  -5  10       18.16       21.00      3.55 o 
   4  -5  10        3.99        3.53      1.87 o 
   5  -5  10        1.25        5.84      4.42 o 
   6  -5  10        0.01        0.24      2.33 o 
   7  -5  10        2.96        2.78      2.97 o 
   8  -5  10       16.19       15.29      3.94 o 
  -6  -4  10        0.99        0.93      2.43 o 
  -5  -4  10        0.03        0.09      1.41 o 
  -4  -4  10        3.56        3.46      1.21 o 
  -3  -4  10        0.78        1.27      1.26 o 
  -2  -4  10       68.59       59.99      1.82 o 
  -1  -4  10       15.76       23.29      2.01 o 
   0  -4  10        5.62       14.97      2.89 o 
   1  -4  10       51.24       52.61      3.20 o 
   2  -4  10       13.41       14.45      1.55 o 
   3  -4  10       20.91       19.86      2.46 o 
   4  -4  10       65.44       68.43      3.61 o 
   5  -4  10        0.39        0.72      2.09 o 
   6  -4  10        9.41        5.09      2.76 o 
   7  -4  10        0.13        3.16      4.93 o 
   8  -4  10        0.36        8.43      6.13 o 
  -6  -3  10        7.94        6.15      2.23 o 
  -5  -3  10       56.08       53.81      2.00 o 
  -4  -3  10       44.20       44.73      2.31 o 
  -3  -3  10       56.25       53.55      3.65 o 
  -2  -3  10        2.93        1.84      1.51 o 
  -1  -3  10      147.93      157.02      2.64 o 
   0  -3  10       72.76       59.55      1.93 o 
   1  -3  10        8.95        9.74      1.31 o 
   2  -3  10       33.15       31.24      1.06 o 
   3  -3  10       36.30       37.59      2.65 o 
   4  -3  10        1.60        1.23      0.68 o 
   5  -3  10        0.36        0.27      0.39 o 
   6  -3  10       14.54       12.88      2.07 o 
   7  -3  10        3.10        3.97      2.14 o 
   8  -3  10        0.81        3.85      2.37 o 
  -7  -2  10        3.26        3.24      3.43 o 
  -6  -2  10        0.34       -0.15      0.71 o 
  -5  -2  10        6.83        5.12      1.19 o 
  -4  -2  10       16.94       17.88      0.95 o 
  -3  -2  10        3.13        4.15      1.39 o 
  -2  -2  10        0.10        0.67      0.60 o 
  -1  -2  10       10.05       13.75      2.60 o 
   0  -2  10      201.38      184.99      3.46 o 
   1  -2  10       43.71       40.03      1.59 o 
   2  -2  10        1.82        8.33      4.10 o 
   3  -2  10        1.18        0.55      1.04 o 
   4  -2  10        9.09        9.19      0.94 o 
   5  -2  10       30.98       29.60      1.75 o 
   6  -2  10        1.56        2.25      1.58 o 
   7  -2  10        9.04        6.48      1.58 o 
  -7  -1  10        1.81        3.59      3.16 o 
  -6  -1  10       18.13       16.78      0.74 o 
  -5  -1  10       13.87       14.24      1.10 o 
  -4  -1  10       13.09       15.26      0.82 o 
  -3  -1  10        9.74       10.97      0.74 o 
  -2  -1  10      146.46      143.69      3.10 o 
  -1  -1  10        0.04        0.26      0.72 o 
   0  -1  10      103.13      111.15      1.70 o 
   1  -1  10       33.94       27.58      1.52 o 
   2  -1  10       47.23       63.96      2.65 o 
   3  -1  10        1.22        1.05      0.95 o 
   4  -1  10        1.33        0.79      1.16 o 
   5  -1  10      158.96      166.83      2.78 o 
   6  -1  10       50.37       54.70      2.39 o 
   7  -1  10        4.93        5.71      1.69 o 
  -8   0  10        0.27       -0.56      3.05 o 
  -7   0  10        2.89       -0.46      2.70 o 
  -6   0  10        1.11       -0.72      2.44 o 
  -5   0  10        3.38        3.86      2.44 o 
  -4   0  10      130.42      152.47      4.82 o 
  -3   0  10       68.83       67.44      3.21 o 
  -2   0  10      142.88      156.42      1.61 o 
  -1   0  10        6.83       10.40      2.48 o 
   0   0  10       12.92       17.89      1.44 o 
   1   0  10        2.64        1.82      0.86 o 
   2   0  10        7.54        8.89      1.44 o 
   3   0  10       27.71       30.74      3.67 o 
   4   0  10        0.09        0.76      1.05 o 
   5   0  10       18.57       23.12      2.91 o 
   6   0  10        4.84        2.50      1.80 o 
   7   0  10       10.01       12.16      2.87 o 
  -8   1  10       11.52        9.10      3.56 o 
  -7   1  10        9.20       12.48      3.21 o 
  -6   1  10        0.76        1.93      2.46 o 
  -5   1  10        4.76        2.38      2.28 o 
  -4   1  10       39.35       48.59      3.32 o 
  -3   1  10       28.92       34.21      1.93 o 
  -2   1  10       60.60       72.59      1.47 o 
  -1   1  10        1.34       -0.03      0.49 o 
   0   1  10       61.92       57.67      2.26 o 
   1   1  10      149.07      169.08      3.34 o 
   2   1  10      197.09      187.68      3.35 o 
   3   1  10        0.12        1.46      1.37 o 
   4   1  10       81.61       81.94      3.67 o 
   5   1  10        9.20       10.24      3.03 o 
   6   1  10        1.15        3.68      2.88 o 
  -8   2  10       11.80        8.03      3.27 o 
  -7   2  10        0.49       -0.75      2.49 o 
  -6   2  10        0.36        2.62      2.54 o 
  -5   2  10       21.97       16.89      4.98 o 
  -4   2  10        0.12        2.54      1.85 o 
  -3   2  10       12.86       14.93      0.57 o 
  -2   2  10      113.95      106.79      1.20 o 
  -1   2  10      122.35      139.62      2.00 o 
   0   2  10        1.88        2.98      1.04 o 
   1   2  10       22.70       21.26      1.33 o 
   2   2  10        4.20        2.58      1.32 o 
   3   2  10        3.19        2.50      1.76 o 
   4   2  10        7.39        6.70      2.24 o 
   5   2  10        2.30        2.05      2.63 o 
  -9   3  10        1.08        1.20      3.16 o 
  -8   3  10        1.21       -0.64      2.76 o 
  -7   3  10        4.61        5.84      2.94 o 
  -6   3  10       42.80       48.86      6.29 o 
  -5   3  10       80.61       92.58      4.34 o 
  -4   3  10        9.06        8.71      2.19 o 
  -3   3  10      213.34      232.15      3.70 o 
  -2   3  10        4.34        5.09      1.13 o 
  -1   3  10        6.77        5.53      1.38 o 
   0   3  10       43.26       39.80      2.08 o 
   1   3  10       24.37       22.36      2.32 o 
   2   3  10       29.41       30.42      3.32 o 
   3   3  10        0.04        0.52      1.36 o 
   4   3  10        4.61        4.50      1.82 o 
   5   3  10        2.26        0.00      2.84 o 
  -9   4  10        0.00        3.00      5.60 o 
  -8   4  10        5.16        5.01      3.19 o 
  -7   4  10       26.20       32.21      3.88 o 
  -6   4  10       69.61       86.66      4.69 o 
  -5   4  10        0.27        0.33      1.54 o 
  -4   4  10        8.02        8.80      0.96 o 
  -3   4  10        6.63        6.86      0.92 o 
  -2   4  10       15.95       17.85      1.10 o 
  -1   4  10       31.59       39.28      1.91 o 
   0   4  10       43.29       47.45      2.34 o 
   1   4  10       24.59       26.11      4.38 o 
   2   4  10        5.90        5.16      1.86 o 
   3   4  10        7.24        4.91      1.83 o 
   4   4  10       10.04       10.81      2.31 o 
  -8   5  10        0.03        1.23      2.89 o 
  -7   5  10       13.03       12.05      3.32 o 
  -6   5  10       46.21       48.66      3.50 o 
  -5   5  10       28.74       34.10      1.59 o 
  -4   5  10        5.56        7.44      1.00 o 
  -3   5  10        9.96        7.49      1.20 o 
  -2   5  10       68.63       76.11      4.50 o 
  -1   5  10        0.32        0.45      1.31 o 
   0   5  10        0.04       -0.75      1.45 o 
   1   5  10        5.07        6.69      1.92 o 
   2   5  10        8.17        6.45      2.15 o 
   3   5  10        1.41       -0.40      2.08 o 
  -8   6  10        0.02       -1.26      3.03 o 
  -7   6  10        0.14        0.27      2.05 o 
  -6   6  10        4.82        5.00      0.75 o 
  -5   6  10        2.17        0.21      0.97 o 
  -4   6  10        0.30        0.62      1.48 o 
  -3   6  10        3.74        2.24      1.12 o 
  -2   6  10        7.31        8.69      2.05 o 
  -1   6  10       26.40       27.36      3.81 o 
   0   6  10        0.19        4.71      1.93 o 
   1   6  10        1.98        4.39      1.89 o 
  -7   7  10        2.08       -2.62      2.97 o 
  -6   7  10        0.51        0.65      1.75 o 
  -5   7  10        0.42        2.00      1.21 o 
  -4   7  10        2.41        1.82      1.39 o 
  -3   7  10        3.28        5.89      1.69 o 
  -2   7  10        0.01        0.47      1.33 o 
  -1   7  10        0.01        6.26      1.80 o 
   0   7  10        3.21       13.09      5.63 o 
  -6   8  10        0.42       -1.01      1.58 o 
  -5   8  10        0.10        0.53      1.43 o 
  -4   8  10        1.53        1.18      1.51 o 
  -3   8  10        2.33        9.03      3.60 o 
   1  -9  11       10.13       12.10      3.80 o 
   2  -9  11        0.56        0.83      5.19 o 
   3  -9  11        0.40        1.20      3.13 o 
   4  -9  11        3.85        5.36      2.38 o 
   5  -9  11        0.76       -1.04      2.19 o 
   6  -9  11        1.34        2.89      2.50 o 
  -1  -8  11        0.82        3.69      3.98 o 
   0  -8  11       37.19       42.51      4.10 o 
   1  -8  11       16.41       22.89      3.59 o 
   2  -8  11        2.36        6.05      3.05 o 
   3  -8  11        0.22       -3.05      3.05 o 
   4  -8  11        1.49        4.13      5.77 o 
   5  -8  11        0.06        5.17      2.70 o 
   6  -8  11        4.40        6.35      3.04 o 
   7  -8  11       16.93       19.72      3.12 o 
  -2  -7  11        0.38        0.93      1.72 o 
  -1  -7  11        0.97        2.44      2.49 o 
   0  -7  11        3.66        4.69      2.57 o 
   1  -7  11        0.18       -0.78      3.96 o 
   2  -7  11        5.14        3.16      1.09 o 
   3  -7  11        1.00       -0.18      1.03 o 
   4  -7  11        0.33       -0.66      1.71 o 
   5  -7  11       78.00       93.90      4.90 o 
   6  -7  11       70.71       80.84      3.84 o 
   7  -7  11        4.71        0.37      2.56 o 
  -4  -6  11        3.80        2.95      3.00 o 
  -3  -6  11        0.01        0.07      2.21 o 
  -2  -6  11        2.34        3.56      3.17 o 
  -1  -6  11        1.58        3.43      2.17 o 
   0  -6  11        0.91        1.02      2.03 o 
   1  -6  11        2.71        4.23      1.20 o 
   2  -6  11       24.70       23.76      1.11 o 
   3  -6  11        7.57        8.39      0.86 o 
   4  -6  11       17.83       15.02      2.59 o 
   5  -6  11        0.01       -0.79      1.77 o 
   6  -6  11       25.16       13.63      3.51 o 
   7  -6  11        6.28        4.18      3.32 o 
   8  -6  11        0.23       -0.88      3.29 o 
  -5  -5  11        0.40        2.02      1.59 o 
  -4  -5  11        0.44        0.16      1.26 o 
  -3  -5  11        0.86        1.23      1.55 o 
  -2  -5  11        0.10        2.20      3.00 o 
  -1  -5  11        8.53        6.69      1.95 o 
   0  -5  11        9.19        7.10      1.52 o 
   1  -5  11        8.13        4.38      1.15 o 
   2  -5  11       20.63       21.62      1.40 o 
   3  -5  11        7.34        7.44      0.50 o 
   4  -5  11       76.42       91.80      4.10 o 
   5  -5  11        0.37        0.11      2.11 o 
   6  -5  11       12.11        4.12      2.86 o 
   7  -5  11        0.00        0.88      4.87 o 
   8  -5  11        5.44        2.38      5.84 o 
  -5  -4  11        5.21        2.21      2.17 o 
  -4  -4  11        0.24        0.18      1.01 o 
  -3  -4  11       48.62       33.56      4.54 o 
  -2  -4  11       21.43       22.81      3.24 o 
  -1  -4  11       40.42       38.65      4.26 o 
   0  -4  11        1.35        1.36      0.95 o 
   1  -4  11       31.22       37.05      1.19 o 
   2  -4  11       21.94       20.36      1.53 o 
   3  -4  11       11.86       12.37      2.30 o 
   4  -4  11        0.27        2.44      2.17 o 
   5  -4  11        1.08       -2.62      4.10 o 
   6  -4  11        2.63        0.08      2.33 o 
   7  -4  11        0.56        0.91      2.86 o 
   8  -4  11        0.29        0.00      2.84 o 
  -6  -3  11        1.65        3.40      3.48 o 
  -5  -3  11        6.33        4.48      0.97 o 
  -4  -3  11       18.92       19.17      1.32 o 
  -3  -3  11       30.54       32.15      1.46 o 
  -2  -3  11        0.01        0.24      1.24 o 
  -1  -3  11        3.04        5.32      1.34 o 
   0  -3  11       59.19       66.61      1.77 o 
   1  -3  11       47.71       56.17      1.56 o 
   2  -3  11      104.93      115.87      2.88 o 
   3  -3  11        0.30        2.25      1.90 o 
   4  -3  11        2.41        3.33      0.54 o 
   5  -3  11        6.67        6.89      1.52 o 
   6  -3  11        0.00       -0.30      1.00 o 
   7  -3  11        0.03        0.76      2.00 o 
  -7  -2  11        0.01       -1.55      5.86 o 
  -6  -2  11       30.86       30.28      7.20 o 
  -5  -2  11        1.98        1.80      3.80 o 
  -4  -2  11       12.77       13.03      1.65 o 
  -3  -2  11        0.02        0.00      0.54 o 
  -2  -2  11        5.46        3.57      0.79 o 
  -1  -2  11      132.38      132.87      3.77 o 
   0  -2  11        0.60        1.63      1.32 o 
   1  -2  11      154.43      155.64      2.36 o 
   2  -2  11       11.15       12.91      1.05 o 
   3  -2  11       20.97       21.86      1.82 o 
   4  -2  11       28.61       31.83      3.96 o 
   5  -2  11       26.37       36.53      1.79 o 
   6  -2  11       32.65       32.20      1.61 o 
   7  -2  11        2.35        2.62      2.78 o 
  -7  -1  11        3.20        1.20      5.14 o 
  -6  -1  11       13.38       11.22      5.68 o 
  -5  -1  11        5.09        7.82      2.84 o 
  -4  -1  11       15.16       14.72      2.76 o 
  -3  -1  11       15.85       14.24      0.77 o 
  -2  -1  11       20.87       25.53      4.16 o 
  -1  -1  11       51.54       51.33      1.55 o 
   0  -1  11      134.86      127.27      1.98 o 
   1  -1  11       51.18       54.83      1.35 o 
   2  -1  11       16.91       12.34      1.00 o 
   3  -1  11       52.43       56.10      3.21 o 
   4  -1  11       14.37       17.44      4.77 o 
   5  -1  11        9.50       10.56      1.98 o 
   6  -1  11        4.49        3.59      1.81 o 
   7  -1  11        0.09       -0.67      1.54 o 
  -8   0  11        0.57        0.16      3.03 o 
  -7   0  11        3.31        0.29      4.63 o 
  -6   0  11       18.90       25.35      5.92 o 
  -5   0  11       12.93       10.79      2.84 o 
  -4   0  11       40.13       41.63      3.24 o 
  -3   0  11        6.57        0.35      1.90 o 
  -2   0  11        1.14        0.53      0.46 o 
  -1   0  11       22.68       28.93      0.99 o 
   0   0  11        9.75       11.02      0.82 o 
   1   0  11       34.40       31.45      2.23 o 
   2   0  11       35.91       41.41      1.98 o 
   3   0  11        0.86       -0.27      1.10 o 
   4   0  11        0.01       -0.98      1.13 o 
   5   0  11       18.16       19.98      4.62 o 
   6   0  11       13.94       12.32      2.53 o 
  -8   1  11       31.92       26.48      4.47 o 
  -7   1  11        3.20        2.30      4.87 o 
  -6   1  11       14.86       17.99      3.27 o 
  -5   1  11        2.65        4.47      4.18 o 
  -4   1  11       11.77        9.91      2.65 o 
  -3   1  11        0.02       -0.13      3.21 o 
  -2   1  11       17.41       20.65      1.54 o 
  -1   1  11       78.10       76.77      1.87 o 
   0   1  11        3.53        2.05      0.94 o 
   1   1  11       91.98       96.91      4.23 o 
   2   1  11       20.81       21.46      1.56 o 
   3   1  11       23.07       21.39      1.69 o 
   4   1  11        2.82        3.94      1.39 o 
   5   1  11        8.15        3.42      2.80 o 
   6   1  11        7.16        9.20      2.11 o 
  -8   2  11        1.48        2.38      5.19 o 
  -7   2  11        9.28       16.09      3.53 o 
  -6   2  11        3.10        4.93      2.84 o 
  -5   2  11        0.84       -0.80      2.33 o 
  -4   2  11        1.53        2.52      1.61 o 
  -3   2  11        2.87        2.39      0.78 o 
  -2   2  11       47.09       43.98      1.04 o 
  -1   2  11       43.12       51.85      1.44 o 
   0   2  11       37.03       33.03      1.33 o 
   1   2  11       22.25       20.59      1.60 o 
   2   2  11        0.02        0.24      1.10 o 
   3   2  11        3.89        3.75      1.62 o 
   4   2  11        1.59        2.54      2.01 o 
   5   2  11        0.04        0.02      1.57 o 
  -8   3  11        9.41        8.11      3.56 o 
  -7   3  11        7.89        9.77      3.29 o 
  -6   3  11       16.36       17.24      3.40 o 
  -5   3  11        7.59        8.75      2.89 o 
  -4   3  11        0.26        0.26      1.49 o 
  -3   3  11       39.83       43.65      2.77 o 
  -2   3  11       10.96        8.50      1.26 o 
  -1   3  11        1.75        1.09      1.27 o 
   0   3  11        0.12        0.28      1.34 o 
   1   3  11        9.99       10.20      1.77 o 
   2   3  11        7.71        7.13      1.50 o 
   3   3  11       48.27       50.37      2.60 o 
   4   3  11        0.05       -0.95      1.88 o 
  -8   4  11        0.57        0.08      2.70 o 
  -7   4  11        1.19       -0.67      4.63 o 
  -6   4  11       84.67      105.21      5.30 o 
  -5   4  11        0.15        3.00      1.85 o 
  -4   4  11        0.93        0.61      0.49 o 
  -3   4  11        4.12        0.71      1.06 o 
  -2   4  11        7.93       10.16      1.21 o 
  -1   4  11        4.28        1.59      1.04 o 
   0   4  11       37.23       42.92      2.55 o 
   1   4  11        2.32        4.81      1.67 o 
   2   4  11       17.67       16.88      4.84 o 
   3   4  11        0.49        0.89      2.34 o 
  -8   5  11        0.96        2.22      5.51 o 
  -7   5  11        0.15        2.49      3.00 o 
  -6   5  11        5.30        6.28      2.20 o 
  -5   5  11       10.89        8.27      2.81 o 
  -4   5  11        6.53       12.59      0.95 o 
  -3   5  11        0.02        0.99      0.88 o 
  -2   5  11        0.92        0.94      1.22 o 
  -1   5  11      108.06      101.56      4.08 o 
   0   5  11        8.82       11.42      1.67 o 
   1   5  11        8.34        7.61      1.79 o 
   2   5  11        0.55        3.41      4.21 o 
  -8   6  11        0.01        5.01      3.56 o 
  -7   6  11        1.25        1.42      2.48 o 
  -6   6  11        0.00       -0.99      2.00 o 
  -5   6  11        1.29        2.09      1.21 o 
  -4   6  11       25.69       24.45      2.50 o 
  -3   6  11        0.73        1.37      1.56 o 
  -2   6  11        0.14       -0.98      2.12 o 
  -1   6  11        0.82       -0.52      1.46 o 
   0   6  11        6.85       11.24      3.27 o 
   1   6  11        3.19        4.12      2.18 o 
  -7   7  11        2.17        1.26      5.14 o 
  -6   7  11        2.60       -3.16      3.16 o 
  -5   7  11        1.63        0.10      0.97 o 
  -4   7  11        1.28        0.40      1.32 o 
  -3   7  11        0.60        0.49      1.81 o 
  -2   7  11        1.70        5.43      1.76 o 
  -1   7  11        0.08        1.53      2.16 o 
   2  -9  12        0.00        0.72      3.05 o 
   3  -9  12        2.90       -0.56      3.08 o 
   4  -9  12       10.33       10.87      2.68 o 
   5  -9  12        0.73        1.45      2.91 o 
  -1  -8  12        3.02        1.66      2.86 o 
   0  -8  12        0.57        0.03      2.41 o 
   1  -8  12       13.86       21.74      6.16 o 
   2  -8  12        5.34        6.02      1.41 o 
   3  -8  12       10.52        8.79      2.68 o 
   4  -8  12        0.53        0.41      3.35 o 
   5  -8  12        0.04        6.08      2.37 o 
   6  -8  12        9.05        9.69      3.27 o 
  -2  -7  12        7.88        4.60      2.73 o 
  -1  -7  12        1.93        2.06      2.41 o 
   0  -7  12        0.00        1.02      2.30 o 
   1  -7  12       48.96       48.08      2.12 o 
   2  -7  12       13.22        9.69      6.26 o 
   3  -7  12       21.29       20.94      4.38 o 
   4  -7  12        3.87        2.28      1.94 o 
   5  -7  12        0.87        2.59      2.22 o 
   6  -7  12        9.53       10.07      3.77 o 
   7  -7  12        0.34        1.04      4.00 o 
  -3  -6  12        0.12        0.19      1.45 o 
  -2  -6  12        0.14       -0.62      2.01 o 
  -1  -6  12        6.85        8.00      2.38 o 
   0  -6  12        2.07        0.47      1.23 o 
   1  -6  12        2.48        5.58      1.26 o 
   2  -6  12       13.63       13.89      2.32 o 
   3  -6  12       16.31       19.23      3.23 o 
   4  -6  12        6.42        8.42      2.02 o 
   5  -6  12        0.90       -1.87      1.94 o 
   6  -6  12        1.87       -0.48      4.58 o 
   7  -6  12        0.44       -1.39      5.38 o 
  -4  -5  12        0.97        1.55      1.42 o 
  -3  -5  12        6.85        7.76      3.40 o 
  -2  -5  12       20.44       28.75      2.44 o 
  -1  -5  12        1.00        1.36      1.54 o 
   0  -5  12       29.92       34.95      1.95 o 
   1  -5  12       27.17       29.18      3.17 o 
   2  -5  12       46.69       39.34      1.20 o 
   3  -5  12       38.75       40.35      6.21 o 
   4  -5  12        0.01        1.26      2.25 o 
   5  -5  12       20.79       -0.43      4.12 o 
   6  -5  12        1.15       -0.54      2.62 o 
   7  -5  12       13.08        6.51      3.59 o 
  -5  -4  12        0.21        1.72      1.58 o 
  -4  -4  12        0.15        1.90      1.31 o 
  -3  -4  12        3.79        3.65      1.33 o 
  -2  -4  12       18.57       21.88      4.52 o 
  -1  -4  12        4.56        2.84      1.16 o 
   0  -4  12        0.75       -0.05      0.87 o 
   1  -4  12        2.74        1.79      0.84 o 
   2  -4  12       40.40       45.97      1.74 o 
   3  -4  12        2.48        2.65      3.51 o 
   4  -4  12       76.63       79.67      3.91 o 
   5  -4  12       24.19       28.06      3.51 o 
   6  -4  12        0.25       -2.44      2.84 o 
   7  -4  12        5.15        4.74      3.37 o 
  -6  -3  12       13.95        8.75      6.56 o 
  -5  -3  12       37.10       46.26      7.26 o 
  -4  -3  12       36.40       39.13      7.17 o 
  -3  -3  12        2.06        1.07      1.66 o 
  -2  -3  12        0.44        0.83      0.96 o 
  -1  -3  12       23.08       19.97      1.42 o 
   0  -3  12      142.97      119.91      4.87 o 
   1  -3  12        0.11        0.30      0.91 o 
   2  -3  12       38.26       43.73      1.46 o 
   3  -3  12       66.23       73.86      5.35 o 
   4  -3  12       12.89       12.10      4.52 o 
   5  -3  12        2.00        1.21      0.57 o 
   6  -3  12        1.58        3.23      2.44 o 
   7  -3  12        2.72        2.88      2.31 o 
  -6  -2  12       20.71       21.60      4.04 o 
  -5  -2  12        0.57       -0.56      2.60 o 
  -4  -2  12        0.42        0.25      0.50 o 
  -3  -2  12       13.49       13.35      1.00 o 
  -2  -2  12       41.13       48.93      1.43 o 
  -1  -2  12       58.33       60.71      1.44 o 
   0  -2  12      309.77      310.21      5.05 o 
   1  -2  12       46.27       46.23      2.57 o 
   2  -2  12       63.00       74.59      4.11 o 
   3  -2  12       67.13       73.73      1.87 o 
   4  -2  12        2.82        2.98      0.94 o 
   5  -2  12       23.63       27.55      3.62 o 
   6  -2  12        1.56        0.90      1.42 o 
   7  -2  12        2.47        5.60      3.57 o 
  -7  -1  12        0.31        1.82      3.35 o 
  -6  -1  12       13.56       13.63      3.64 o 
  -5  -1  12        3.49       10.01      5.27 o 
  -4  -1  12        0.03        1.31      2.28 o 
  -3  -1  12        4.13        4.20      0.32 o 
  -2  -1  12       17.22       14.21      1.40 o 
  -1  -1  12      224.18      208.99      6.03 o 
   0  -1  12       21.45       19.27      1.25 o 
   1  -1  12      172.51      178.94      2.27 o 
   2  -1  12       16.69       13.58      1.51 o 
   3  -1  12        4.86        6.93      1.24 o 
   4  -1  12       18.10       13.05      2.01 o 
   5  -1  12       18.25       16.53      2.18 o 
   6  -1  12       42.23       41.49      3.20 o 
  -7   0  12        1.24        7.52      3.48 o 
  -6   0  12        0.01        0.56      2.57 o 
  -5   0  12        1.69        7.58      2.81 o 
  -4   0  12        2.56        0.59      2.06 o 
  -3   0  12        1.10        1.95      3.67 o 
  -2   0  12       80.18       81.26      2.36 o 
  -1   0  12        6.67        2.64      1.15 o 
   0   0  12       12.92       17.10      0.97 o 
   1   0  12        2.81        3.40      0.92 o 
   2   0  12        4.59        5.86      1.48 o 
   3   0  12        7.69       10.40      1.31 o 
   4   0  12       67.88       75.69      3.34 o 
   5   0  12        0.11        2.24      1.56 o 
   6   0  12        1.69        0.68      1.86 o 
  -8   1  12        0.88       -1.74      3.32 o 
  -7   1  12       10.09       15.93      3.69 o 
  -6   1  12        6.16        8.67      5.19 o 
  -5   1  12        0.20        0.59      2.36 o 
  -4   1  12       17.91       16.52      2.89 o 
  -3   1  12       14.55       16.49      2.78 o 
  -2   1  12       12.92       17.24      1.32 o 
  -1   1  12        1.01        1.62      0.77 o 
   0   1  12        2.51        1.05      0.80 o 
   1   1  12        7.61        8.73      1.31 o 
   2   1  12        4.55        3.97      1.56 o 
   3   1  12        0.00       -1.38      1.38 o 
   4   1  12        7.00        8.31      1.86 o 
   5   1  12        4.20        3.90      2.26 o 
  -8   2  12        0.09       -1.20      3.29 o 
  -7   2  12        3.30        2.81      3.11 o 
  -6   2  12        4.46        2.30      2.89 o 
  -5   2  12        3.51        4.18      4.74 o 
  -4   2  12       11.99       10.71      4.85 o 
  -3   2  12        9.43        9.33      1.03 o 
  -2   2  12      107.06      101.02      2.20 o 
  -1   2  12        2.52        1.09      0.89 o 
   0   2  12        9.08        9.71      1.21 o 
   1   2  12        1.58        1.59      1.48 o 
   2   2  12        0.11        1.74      1.37 o 
   3   2  12        5.90        5.55      1.95 o 
   4   2  12        4.33        2.30      2.14 o 
  -8   3  12        0.09       -1.15      3.19 o 
  -7   3  12        5.24        1.12      5.03 o 
  -6   3  12       16.93       22.11      3.72 o 
  -5   3  12       14.27       13.63      3.27 o 
  -4   3  12        1.08       -0.07      1.52 o 
  -3   3  12        3.47        4.76      0.53 o 
  -2   3  12       18.51       21.14      1.16 o 
  -1   3  12       28.78       32.54      2.72 o 
   0   3  12        9.15        9.56      1.75 o 
   1   3  12       20.75       24.57      2.95 o 
   2   3  12        0.26       -0.08      1.66 o 
   3   3  12        7.26        7.12      1.79 o 
   4   3  12        3.33       -0.49      1.71 o 
  -8   4  12        0.02        2.46      5.78 o 
  -7   4  12        0.47        2.70      3.27 o 
  -6   4  12        0.33        2.94      3.13 o 
  -5   4  12       25.14       32.72      5.56 o 
  -4   4  12        0.15        0.31      0.51 o 
  -3   4  12        4.72        5.91      1.04 o 
  -2   4  12       21.27       20.54      2.70 o 
  -1   4  12       50.02       57.23      1.82 o 
   0   4  12        2.95        1.96      1.29 o 
   1   4  12        0.00        0.01      1.77 o 
   2   4  12        0.32        0.70      1.52 o 
   3   4  12        2.85        2.42      2.14 o 
  -7   5  12        0.51       -0.29      5.06 o 
  -6   5  12        2.85        7.71      2.33 o 
  -5   5  12        0.08       -2.17      2.44 o 
  -4   5  12        0.22        0.50      0.84 o 
  -3   5  12        2.39        3.65      1.33 o 
  -2   5  12        0.74        1.17      1.38 o 
  -1   5  12        0.05       -0.08      1.14 o 
   0   5  12       60.23       59.82      6.12 o 
   1   5  12        0.01       -1.15      1.75 o 
  -7   6  12        1.93        1.40      2.28 o 
  -6   6  12        5.70        5.52      2.61 o 
  -5   6  12       14.89        1.61      5.06 o 
  -4   6  12       38.84       39.52      1.94 o 
  -3   6  12        2.34        0.99      1.14 o 
  -2   6  12        4.57        3.32      2.06 o 
  -1   6  12        0.27        3.03      1.55 o 
   0   6  12        9.44        8.04      2.21 o 
  -6   7  12        2.40        2.25      3.27 o 
  -5   7  12        0.05        0.78      3.00 o 
  -4   7  12        1.38        1.33      1.87 o 
  -3   7  12        2.14        0.49      2.29 o 
  -2   7  12        2.93        4.15      1.86 o 
   3  -9  13        1.18       -2.57      3.35 o 
   0  -8  13       13.38       19.36      3.64 o 
   1  -8  13        1.13        3.48      3.03 o 
   2  -8  13        4.23        5.00      2.29 o 
   3  -8  13        0.47       -1.02      3.26 o 
   4  -8  13        5.43        8.19      3.04 o 
   5  -8  13        0.01       -1.48      2.24 o 
   6  -8  13        7.58        6.00      2.75 o 
  -2  -7  13        1.25        5.11      2.68 o 
  -1  -7  13        1.00        1.42      2.33 o 
   0  -7  13       15.41       13.71      2.97 o 
   1  -7  13        0.75        0.00      1.97 o 
   2  -7  13        1.97        3.35      1.43 o 
   3  -7  13        9.23       11.89      2.73 o 
   4  -7  13        1.48        0.63      3.33 o 
   5  -7  13       11.91       14.70      2.58 o 
   6  -7  13        2.11        3.47      2.43 o 
  -3  -6  13        0.02        0.96      2.01 o 
  -2  -6  13        1.05        0.43      1.95 o 
  -1  -6  13        3.64        1.81      1.71 o 
   0  -6  13        5.39        5.11      1.73 o 
   1  -6  13       14.35       11.96      1.74 o 
   2  -6  13        0.07        1.96      1.11 o 
   3  -6  13        0.44        0.36      0.74 o 
   4  -6  13        0.32        0.22      2.02 o 
   5  -6  13        0.08       -0.06      1.77 o 
   6  -6  13        1.73        1.66      2.97 o 
   7  -6  13        0.16        1.93      3.43 o 
  -4  -5  13        0.78        3.53      2.06 o 
  -3  -5  13        0.14       10.78      7.88 o 
  -2  -5  13        9.99        8.38      5.10 o 
  -1  -5  13        7.48        7.42      1.85 o 
   0  -5  13        1.96        2.59      1.00 o 
   1  -5  13        3.17        3.06      1.03 o 
   2  -5  13       16.45       17.22      1.64 o 
   3  -5  13       13.61       13.21      1.94 o 
   4  -5  13       25.09       29.53      3.40 o 
   5  -5  13        1.16       -2.20      2.62 o 
   6  -5  13        0.39        0.67      2.76 o 
   7  -5  13        3.53        3.40      3.59 o 
  -4  -4  13        0.02        0.81      1.35 o 
  -3  -4  13        5.66        6.94      2.62 o 
  -2  -4  13       32.07       37.65      2.56 o 
  -1  -4  13       13.86       12.62      4.63 o 
   0  -4  13       46.27       42.14      1.52 o 
   1  -4  13        1.62        1.49      0.87 o 
   2  -4  13        5.08        3.35      1.13 o 
   3  -4  13        5.67        8.22      2.38 o 
   4  -4  13        7.98        6.75      2.62 o 
   5  -4  13        0.00        0.75      4.26 o 
   6  -4  13        1.16       -0.05      4.26 o 
   7  -4  13        3.62        2.41      5.73 o 
  -5  -3  13        5.26        8.92      3.56 o 
  -4  -3  13        0.67        0.64      1.81 o 
  -3  -3  13        1.62        1.90      0.83 o 
  -2  -3  13       31.08       32.10      1.36 o 
  -1  -3  13        7.60        7.42      1.28 o 
   0  -3  13       37.53       36.25      1.60 o 
   1  -3  13       49.28       51.93      1.43 o 
   2  -3  13       21.86       19.91     11.91 o 
   3  -3  13       15.71       21.69      2.68 o 
   4  -3  13        4.90        6.85      2.57 o 
   5  -3  13       16.97       13.04      1.27 o 
   6  -3  13        0.13        0.94      1.99 o 
  -6  -2  13        4.57        5.19      3.61 o 
  -5  -2  13        8.89        7.01      3.29 o 
  -4  -2  13        0.94        0.70      0.81 o 
  -3  -2  13        1.00        0.87      0.74 o 
  -2  -2  13       24.00       23.97      2.12 o 
  -1  -2  13       19.21       21.08      1.97 o 
   0  -2  13       36.27       24.79      1.62 o 
   1  -2  13        0.14        0.42      0.95 o 
   2  -2  13        6.58        6.54      1.09 o 
   3  -2  13        5.55        4.72      0.96 o 
   4  -2  13        0.52        0.73      0.95 o 
   5  -2  13       14.12       12.48      1.90 o 
   6  -2  13       11.59        9.98      4.11 o 
  -7  -1  13        0.11       -3.08      6.13 o 
  -6  -1  13        0.29        1.45      3.03 o 
  -5  -1  13        0.89       -2.89      2.89 o 
  -4  -1  13       54.48       67.12      6.48 o 
  -3  -1  13       14.29       12.34      1.10 o 
  -2  -1  13       11.49        9.93      0.93 o 
  -1  -1  13        4.17        2.32      1.34 o 
   0  -1  13      155.01      166.58      2.72 o 
   1  -1  13        0.61        2.19      1.55 o 
   2  -1  13        5.52        5.78      1.15 o 
   3  -1  13       11.76       10.64      1.70 o 
   4  -1  13        0.01       -0.98      1.57 o 
   5  -1  13       32.39       35.34      2.33 o 
   6  -1  13        0.00        2.71      2.20 o 
  -7   0  13        0.03        0.29      5.06 o 
  -6   0  13        1.60       -3.03      3.03 o 
  -5   0  13        0.00       -2.70      2.70 o 
  -4   0  13        0.20       -2.52      2.52 o 
  -3   0  13       21.14       13.76      2.78 o 
  -2   0  13        6.06        4.77      1.63 o 
  -1   0  13        3.38        4.82      0.94 o 
   0   0  13        0.82        1.87      0.83 o 
   1   0  13       53.42       60.85      2.04 o 
   2   0  13       66.61       61.33      3.05 o 
   3   0  13        2.11        2.55      1.38 o 
   4   0  13        0.58        2.01      1.32 o 
   5   0  13        3.40        1.32      1.47 o 
  -7   1  13        1.02        2.57      5.65 o 
  -6   1  13        2.24        1.82      2.97 o 
  -5   1  13        8.69       10.04      5.27 o 
  -4   1  13        0.95       -0.88      4.07 o 
  -3   1  13        0.07       -1.63      3.83 o 
  -2   1  13        1.89        1.63      0.95 o 
  -1   1  13       17.21       15.04      1.79 o 
   0   1  13        3.63        1.84      1.20 o 
   1   1  13        0.83        0.90      1.15 o 
   2   1  13       13.61       14.50      1.46 o 
   3   1  13        3.13        3.04      1.36 o 
   4   1  13        1.19        1.63      1.46 o 
   5   1  13        0.01        0.11      2.13 o 
  -7   2  13        0.52       -1.07      3.11 o 
  -6   2  13       18.68       18.26      3.77 o 
  -5   2  13        8.30        4.74      2.97 o 
  -4   2  13        0.53       -0.67      2.49 o 
  -3   2  13       19.54       31.62      2.31 o 
  -2   2  13       32.77       30.83      0.89 o 
  -1   2  13       18.82       17.74      1.73 o 
   0   2  13       31.62       34.70      1.71 o 
   1   2  13        2.92        4.27      1.43 o 
   2   2  13        0.02        0.31      1.36 o 
   3   2  13        0.22        2.03      1.62 o 
   4   2  13        4.05        3.29      1.90 o 
  -7   3  13        0.26       -3.37      3.37 o 
  -6   3  13        6.88        9.34      6.00 o 
  -5   3  13       27.37       24.95      6.59 o 
  -4   3  13       35.07       35.18     10.72 o 
  -3   3  13        6.95        4.61      0.67 o 
  -2   3  13       22.76       28.94      4.05 o 
  -1   3  13        3.18        3.76      1.59 o 
   0   3  13       37.03       41.45      1.75 o 
   1   3  13        1.84        0.57      1.35 o 
   2   3  13        0.03       -0.98      2.03 o 
   3   3  13        5.20        5.26      2.43 o 
  -7   4  13       30.13       38.93      4.79 o 
  -6   4  13        8.47       11.51      3.75 o 
  -5   4  13       11.46       11.55      3.04 o 
  -4   4  13        8.85        7.32      0.57 o 
  -3   4  13        7.81        6.59      1.37 o 
  -2   4  13       26.77       26.21      5.69 o 
  -1   4  13        2.50        1.93      1.19 o 
   0   4  13       26.26       35.16      3.01 o 
   1   4  13        0.00        3.29      4.06 o 
   2   4  13        2.45        7.01      5.10 o 
  -7   5  13        0.02        0.80      3.29 o 
  -6   5  13        6.07        5.20      2.95 o 
  -5   5  13        0.03       -2.84      2.84 o 
  -4   5  13        1.62        0.21      2.16 o 
  -3   5  13       17.94       22.30      4.36 o 
  -2   5  13        8.62       10.51      1.68 o 
  -1   5  13       13.00       10.27      1.61 o 
   0   5  13        4.25        3.33      1.82 o 
   1   5  13        1.79       -1.43      1.99 o 
  -6   6  13        1.09       -3.37      3.37 o 
  -5   6  13        0.33        3.08      3.32 o 
  -4   6  13        0.86        2.63      2.54 o 
  -3   6  13        0.44        0.95      1.48 o 
  -2   6  13        1.87        2.27      2.10 o 
  -1   6  13        0.64        2.08      2.72 o 
   1  -8  14        2.15        3.80      3.05 o 
   2  -8  14        1.23        3.29      2.11 o 
   3  -8  14        0.00        7.98      2.52 o 
   4  -8  14        0.03       -2.21      2.26 o 
   5  -8  14       12.27       10.93      2.79 o 
  -1  -7  14        0.76        2.57      4.23 o 
   0  -7  14        5.58        7.15      2.76 o 
   1  -7  14        0.01        2.13      1.83 o 
   2  -7  14        1.24        4.94      2.86 o 
   3  -7  14        1.21        6.56      3.24 o 
   4  -7  14        9.42        5.31      2.29 o 
   5  -7  14        0.02        2.32      2.20 o 
   6  -7  14        3.70        3.24      3.72 o 
  -2  -6  14        0.35        0.48      1.95 o 
  -1  -6  14        1.72        1.20      3.43 o 
   0  -6  14        0.02       -0.12      1.18 o 
   1  -6  14        1.05        0.26      1.33 o 
   2  -6  14       10.67        6.49      1.26 o 
   3  -6  14        9.63       13.45      2.59 o 
   4  -6  14        6.70       11.46      2.25 o 
   5  -6  14        3.65        2.00      2.11 o 
   6  -6  14        1.52        3.60      2.46 o 
  -3  -5  14        1.76       -0.11      2.57 o 
  -2  -5  14        4.14        3.42      1.38 o 
  -1  -5  14        4.99        2.66      1.23 o 
   0  -5  14        6.20        8.29      1.18 o 
   1  -5  14        1.34        0.37      0.91 o 
   2  -5  14        2.58        1.14      0.84 o 
   3  -5  14        5.91        5.11      2.26 o 
   4  -5  14        9.22        4.53      2.50 o 
   5  -5  14        1.07        0.03      4.10 o 
   6  -5  14        1.36        2.78      5.43 o 
  -3  -4  14        0.05       -0.96      0.96 o 
  -2  -4  14       18.69       16.34      1.38 o 
  -1  -4  14        0.15       -0.92      1.03 o 
   0  -4  14        9.88        9.60      1.11 o 
   1  -4  14        0.64        0.63      1.33 o 
   2  -4  14       39.88       49.66      2.23 o 
   3  -4  14        0.24       -0.29      2.01 o 
   4  -4  14       15.55        9.29      2.86 o 
   5  -4  14        2.17        1.66      2.73 o 
   6  -4  14        0.01       -0.99      2.92 o 
  -4  -3  14       12.73       14.00      3.45 o 
  -3  -3  14        3.71        1.23      0.87 o 
  -2  -3  14        0.07        0.83      0.92 o 
  -1  -3  14        3.06        4.03      0.87 o 
   0  -3  14        5.84        2.80      1.17 o 
   1  -3  14       37.21       34.01      2.64 o 
   2  -3  14        0.76        1.85      3.19 o 
   3  -3  14        0.48       -2.65      3.72 o 
   4  -3  14        0.56       -0.37      3.77 o 
   5  -3  14        3.64        3.32      2.84 o 
   6  -3  14       11.31       10.47      3.83 o 
  -6  -2  14        0.09       -0.03      5.06 o 
  -5  -2  14        1.12        2.97      5.22 o 
  -4  -2  14        1.35        0.91      2.52 o 
  -3  -2  14       15.52       15.44      0.98 o 
  -2  -2  14        0.13        0.61      0.62 o 
  -1  -2  14        0.62        0.75      0.85 o 
   0  -2  14       49.39       47.89      2.28 o 
   1  -2  14        0.01        1.02      1.41 o 
   2  -2  14        5.13        6.83      1.36 o 
   3  -2  14       26.39       31.28      4.34 o 
   4  -2  14       16.95       22.03      4.39 o 
   5  -2  14        1.40        2.58      1.47 o 
   6  -2  14        0.00       -1.51      2.64 o 
  -6  -1  14        0.35        1.12      3.16 o 
  -5  -1  14       10.37        8.70      3.24 o 
  -4  -1  14        3.51        6.75      2.84 o 
  -3  -1  14       11.87       16.68      2.97 o 
  -2  -1  14       12.29        9.45      0.62 o 
  -1  -1  14       10.77       10.86      1.30 o 
   0  -1  14        6.72        8.97      1.41 o 
   1  -1  14       20.36       21.98      1.51 o 
   2  -1  14        1.25        0.67      1.31 o 
   3  -1  14        0.60        1.92      1.33 o 
   4  -1  14        0.65        0.42      1.42 o 
   5  -1  14       28.25       28.59      3.97 o 
  -7   0  14        9.02        5.11      3.67 o 
  -6   0  14        0.01        0.78      2.89 o 
  -5   0  14        0.77        5.51      3.13 o 
  -4   0  14       40.78       46.88      6.59 o 
  -3   0  14        4.92        5.62      4.50 o 
  -2   0  14       23.65       26.99      1.54 o 
  -1   0  14        8.14        7.41      1.66 o 
   0   0  14        6.85        4.95      1.22 o 
   1   0  14       32.09       28.46      1.77 o 
   2   0  14       16.34       21.50      1.48 o 
   3   0  14        0.12        0.41      1.71 o 
   4   0  14        1.79        0.08      1.36 o 
   5   0  14        4.67        3.74      2.11 o 
  -7   1  14        1.37       -1.20      3.43 o 
  -6   1  14        9.50       13.36      6.40 o 
  -5   1  14        0.21       -1.47      2.81 o 
  -4   1  14       14.41       17.43      3.40 o 
  -3   1  14        7.05        5.62      2.76 o 
  -2   1  14        7.60        9.80      2.22 o 
  -1   1  14       10.09       10.68      1.02 o 
   0   1  14       48.11       57.59      1.84 o 
   1   1  14        0.40        2.00      1.23 o 
   2   1  14       19.72       14.87      1.78 o 
   3   1  14        1.73        3.61      1.96 o 
   4   1  14        4.68        2.81      2.35 o 
  -7   2  14        2.16        4.31      3.69 o 
  -6   2  14        0.19        0.94      3.03 o 
  -5   2  14        0.25        1.07      4.87 o 
  -4   2  14        0.00       -4.47      5.01 o 
  -3   2  14        0.41        0.66      0.57 o 
  -2   2  14       22.96       25.28      1.07 o 
  -1   2  14        1.14        2.01      0.91 o 
   0   2  14        5.07        2.51      1.18 o 
   1   2  14        3.35        1.24      1.34 o 
   2   2  14        0.27        0.97      1.69 o 
   3   2  14       11.02       10.14      1.79 o 
  -7   3  14        2.46        1.47      5.97 o 
  -6   3  14       21.77       13.06      4.07 o 
  -5   3  14       17.35       15.05      3.88 o 
  -4   3  14       24.69       18.74      3.22 o 
  -3   3  14       13.85       13.45      1.19 o 
  -2   3  14       11.43       12.00      2.43 o 
  -1   3  14        8.66        7.17      1.53 o 
   0   3  14        3.61        5.10      1.49 o 
   1   3  14        0.37        3.79      1.91 o 
   2   3  14        4.83        6.00      2.98 o 
  -7   4  14        6.45        9.77      4.18 o 
  -6   4  14       17.56       14.62      4.23 o 
  -5   4  14        0.02        1.73      2.15 o 
  -4   4  14        3.95        2.21      2.72 o 
  -3   4  14        3.55        1.57      1.64 o 
  -2   4  14        0.35        0.83      1.51 o 
  -1   4  14       28.07       32.58      4.40 o 
   0   4  14       26.89       30.07      4.37 o 
   1   4  14        1.64        2.21      1.61 o 
  -6   5  14        0.00        0.38      2.27 o 
  -5   5  14        0.11        2.58      2.40 o 
  -4   5  14        6.99        3.35      5.51 o 
  -3   5  14        1.33        0.75      1.54 o 
  -2   5  14       16.84       12.63      3.00 o 
  -1   5  14        3.14        2.54      1.75 o 
   0   5  14        3.94        9.81      6.28 o 
  -5   6  14        5.44        5.57      3.67 o 
  -4   6  14        0.49        4.23      3.53 o 
  -3   6  14        1.32        0.93      1.53 o 
   0  -7  15        0.79        2.06      2.10 o 
   1  -7  15        1.08        4.84      5.89 o 
   2  -7  15        3.92        4.97      1.99 o 
   3  -7  15        0.51        4.37      5.76 o 
   4  -7  15        4.59        8.01      2.43 o 
   5  -7  15        9.70        4.74      3.20 o 
  -2  -6  15        0.00        0.00      1.79 o 
  -1  -6  15        3.64        3.73      1.88 o 
   0  -6  15        0.75        2.30      1.87 o 
   1  -6  15        0.39       -0.10      1.42 o 
   2  -6  15       14.58       11.26      3.29 o 
   3  -6  15        2.84       -1.22      2.93 o 
   4  -6  15        0.42        4.29      3.60 o 
   5  -6  15        0.01       -0.46      2.35 o 
  -3  -5  15        2.47        1.50      2.86 o 
  -2  -5  15        0.48       -1.32      1.46 o 
  -1  -5  15        1.84        2.64      1.12 o 
   0  -5  15        1.27        1.49      1.04 o 
   1  -5  15        0.08       -0.25      0.95 o 
   2  -5  15        1.89        2.61      0.96 o 
   3  -5  15        0.21       -0.18      3.28 o 
   4  -5  15        0.26        3.12      1.99 o 
   5  -5  15        2.69        0.78      2.78 o 
  -2  -4  15        0.51        1.07      1.63 o 
  -1  -4  15        0.37       -0.66      0.90 o 
   0  -4  15       22.27       19.17      1.65 o 
   1  -4  15        5.18        6.30      1.62 o 
   2  -4  15        0.25        0.85      1.10 o 
   3  -4  15       14.73        7.58      4.34 o 
   4  -4  15        5.94       17.86      5.46 o 
   5  -4  15        0.03        0.40      2.65 o 
  -3  -3  15        0.53        4.23      2.68 o 
  -2  -3  15       12.11        8.00      1.35 o 
  -1  -3  15        1.05        1.69      0.89 o 
   0  -3  15       71.56       66.12      3.14 o 
   1  -3  15       11.67        9.08      2.28 o 
   2  -3  15       27.15       29.93      2.78 o 
   3  -3  15        1.63        2.41      2.30 o 
   4  -3  15        7.33        7.20      2.84 o 
   5  -3  15        2.69        5.43      5.46 o 
  -4  -2  15        0.63       -0.80      2.60 o 
  -3  -2  15        0.03        4.10      4.50 o 
  -2  -2  15       17.56       10.36      0.97 o 
  -1  -2  15       69.81       61.47      2.03 o 
   0  -2  15        3.89        3.04      0.95 o 
   1  -2  15        0.38        1.07      1.40 o 
   2  -2  15       34.08       31.54      2.76 o 
   3  -2  15        0.00        1.18      1.58 o 
   4  -2  15        0.13        0.23      1.37 o 
   5  -2  15        8.22        9.09      2.40 o 
  -6  -1  15        0.15        1.71      3.32 o 
  -5  -1  15        0.11       -0.40      2.73 o 
  -4  -1  15        0.01        0.75      2.57 o 
  -3  -1  15        0.11        0.62      2.33 o 
  -2  -1  15        0.15       -0.51      0.51 o 
  -1  -1  15        5.64        3.08      1.35 o 
   0  -1  15       18.72       11.82      4.22 o 
   1  -1  15        3.10        3.99      1.57 o 
   2  -1  15        1.95        1.81      1.09 o 
   3  -1  15        0.76        1.65      2.05 o 
   4  -1  15       14.12       12.20      1.66 o 
   5  -1  15        5.65        4.48      1.71 o 
  -6   0  15        0.00       -2.76      3.43 o 
  -5   0  15        0.01        1.74      5.19 o 
  -4   0  15        5.87        7.87      3.08 o 
  -3   0  15        6.83        2.49      2.57 o 
  -2   0  15        2.66        1.87      0.73 o 
  -1   0  15        4.00        2.60      0.94 o 
   0   0  15       13.38        7.43      3.26 o 
   1   0  15        7.97        6.00      2.01 o 
   2   0  15       13.82       12.08      1.93 o 
   3   0  15        0.60       -1.10      1.53 o 
   4   0  15        0.24        2.27      2.11 o 
  -6   1  15        3.07        5.11      3.59 o 
  -5   1  15        1.54        1.04      4.90 o 
  -4   1  15        0.87        1.50      4.74 o 
  -3   1  15        2.26        0.03      3.91 o 
  -2   1  15       41.56       44.72      3.56 o 
  -1   1  15        8.05        7.26      1.07 o 
   0   1  15        0.41        1.06      1.15 o 
   1   1  15        1.29        1.00      1.28 o 
   2   1  15        1.47        2.92      1.61 o 
   3   1  15        0.76        2.28      1.67 o 
  -6   2  15        1.35        1.87      3.40 o 
  -5   2  15        0.17        1.79      3.11 o 
  -4   2  15        0.10       -0.94      2.81 o 
  -3   2  15       14.36       10.26      3.39 o 
  -2   2  15        1.25        0.38      0.73 o 
  -1   2  15        2.45        1.86      1.12 o 
   0   2  15        0.26       -1.19      1.30 o 
   1   2  15        0.38        2.80      2.48 o 
   2   2  15        0.00        4.08      1.56 o 
   3   2  15        0.51        6.35      2.25 o 
  -6   3  15        5.99        4.04      6.34 o 
  -5   3  15        0.59        0.43      3.00 o 
  -4   3  15        5.87        6.30      2.31 o 
  -3   3  15        0.13        2.66      2.62 o 
  -2   3  15        1.63       -0.21      0.90 o 
  -1   3  15        2.78        3.10      1.19 o 
   0   3  15        2.19        0.20      3.91 o 
   1   3  15        0.00        3.14      3.95 o 
   2   3  15        0.30        3.05      4.93 o 
  -6   4  15       13.47       14.19      4.58 o 
  -5   4  15        1.54        5.03      3.00 o 
  -4   4  15        0.29       -0.18      2.00 o 
  -3   4  15        1.15       -1.15      4.85 o 
  -2   4  15        0.71        1.26      1.39 o 
  -1   4  15        0.23       -0.34      1.46 o 
   0   4  15       11.03       11.32      3.85 o 
  -5   5  15        2.26        1.98      3.29 o 
  -4   5  15        4.50        1.50      3.24 o 
  -3   5  15        0.00       -0.64      3.03 o 
  -2   5  15        0.72        0.09      1.21 o 
   1  -7  16        0.04       -2.17      2.73 o 
   2  -7  16        0.32        1.99      2.31 o 
   3  -7  16        1.74        1.21      2.43 o 
  -1  -6  16        0.05        0.73      1.73 o 
   0  -6  16        0.07        2.97      5.89 o 
   1  -6  16        3.18        9.36      3.19 o 
   2  -6  16        7.37        9.46      3.03 o 
   3  -6  16        1.56       10.50     12.19 o 
   4  -6  16        0.00        4.13      7.24 o 
  -2  -5  16        3.25        3.03      1.64 o 
  -1  -5  16        8.28        7.37      1.52 o 
   0  -5  16        0.71        0.03      0.95 o 
   1  -5  16        0.14        0.94      1.05 o 
   2  -5  16        0.83       -0.11      0.86 o 
   3  -5  16        6.38        8.79      2.05 o 
   4  -5  16        0.36        1.48      2.50 o 
   5  -5  16        1.95        1.39      5.17 o 
  -2  -4  16        0.37       -0.62      1.22 o 
  -1  -4  16        4.22        4.02      1.07 o 
   0  -4  16        3.70        3.06      1.70 o 
   1  -4  16        5.35        2.77      1.48 o 
   2  -4  16        8.03        4.46      2.85 o 
   3  -4  16        0.94        1.39      2.38 o 
   4  -4  16        3.89        9.02      3.11 o 
   5  -4  16        1.05       -3.21      3.21 o 
  -2  -3  16        0.49       -0.90      1.17 o 
  -1  -3  16        6.23        6.46      0.99 o 
   0  -3  16       20.42       15.71      4.13 o 
   1  -3  16        2.40        2.45      1.17 o 
   2  -3  16        1.04        1.93      2.06 o 
   3  -3  16        0.29        4.79      4.23 o 
   4  -3  16        5.48       12.50      3.16 o 
   5  -3  16        4.34        2.57      3.19 o 
  -3  -2  16        4.86        4.04      2.81 o 
  -2  -2  16        2.62        3.30      1.81 o 
  -1  -2  16       12.92        9.68      1.30 o 
   0  -2  16       48.01       50.39      3.99 o 
   1  -2  16       37.09       42.73      2.65 o 
   2  -2  16        2.44        2.30      3.56 o 
   3  -2  16        2.93        4.04      3.17 o 
   4  -2  16        0.80        1.63      2.07 o 
  -4  -1  16        2.19        9.72      5.73 o 
  -3  -1  16        0.15       -4.74      4.74 o 
  -2  -1  16        0.85        1.19      2.48 o 
  -1  -1  16       24.80       19.36      1.61 o 
   0  -1  16        1.78        1.45      1.21 o 
   1  -1  16       16.10       13.36      1.94 o 
   2  -1  16        8.91        4.47      3.49 o 
   3  -1  16        0.35        6.46      2.06 o 
   4  -1  16        0.01       -2.45      3.00 o 
  -5   0  16        2.57        2.44      3.24 o 
  -4   0  16        1.27        1.15      2.81 o 
  -3   0  16        0.01       -2.68      2.68 o 
  -2   0  16       11.21        6.54      1.06 o 
  -1   0  16        0.38        0.47      1.02 o 
   0   0  16        0.06       -0.04      1.11 o 
   1   0  16        0.51        1.39      1.12 o 
   2   0  16        0.34        0.50      1.19 o 
   3   0  16        1.05        1.06      1.79 o 
  -6   1  16        1.10        2.14      6.00 o 
  -5   1  16        0.03       -3.53      3.53 o 
  -4   1  16        1.85        5.46      3.24 o 
  -3   1  16        0.01        1.66      2.70 o 
  -2   1  16        2.11        1.87      1.18 o 
  -1   1  16        0.04        1.09      1.15 o 
   0   1  16        4.19        2.14      1.18 o 
   1   1  16        3.75        1.62      1.61 o 
   2   1  16        0.42        4.19      2.13 o 
   3   1  16        4.76       11.63      3.73 o 
  -6   2  16        2.39        5.97      4.04 o 
  -5   2  16        4.06        4.52      3.53 o 
  -4   2  16        1.72        0.24      2.86 o 
  -3   2  16       11.01        9.14      2.78 o 
  -2   2  16       12.80        9.74      3.05 o 
  -1   2  16        1.15        0.19      1.10 o 
   0   2  16        5.67        8.17      1.80 o 
   1   2  16        0.34        3.02      1.90 o 
   2   2  16        1.16        7.01      1.76 o 
  -5   3  16        2.63       -1.18      5.84 o 
  -4   3  16        2.61        6.23      2.91 o 
  -3   3  16        1.88        2.73      3.00 o 
  -2   3  16        1.36        1.42      1.31 o 
  -1   3  16        0.11        2.26      1.35 o 
   0   3  16        2.11        6.59      2.08 o 
   1   3  16        0.31        3.96      1.66 o 
  -5   4  16        0.01       -3.37      3.52 o 
  -4   4  16        0.21        0.37      2.97 o 
  -3   4  16        2.02       -0.54      3.00 o 
  -2   4  16        0.33       -0.88      2.07 o 
  -1   4  16       20.81       12.29      2.46 o 
   0  -6  17        0.00        2.49      2.94 o 
   1  -6  17        0.00        2.63      5.15 o 
   2  -6  17        1.60        4.96      3.99 o 
   3  -6  17        0.14        5.49      2.63 o 
  -1  -5  17        0.04        0.40      1.56 o 
   0  -5  17        0.21        1.43      1.40 o 
   1  -5  17        0.01       -0.74      1.40 o 
   2  -5  17        1.41        3.64      3.17 o 
   3  -5  17        0.00        9.30      4.18 o 
   4  -5  17        9.33       17.83      4.02 o 
  -1  -4  17        0.35        0.26      1.08 o 
   0  -4  17        0.02        1.03      1.76 o 
   1  -4  17        1.55        3.00      1.55 o 
   2  -4  17        0.00       -0.89      1.55 o 
   3  -4  17        6.26        4.63      2.70 o 
   4  -4  17        0.02        3.59      5.03 o 
  -1  -3  17        0.94        1.83      1.56 o 
   0  -3  17       19.57        9.23      2.23 o 
   1  -3  17        3.29        2.93      1.14 o 
   2  -3  17        0.00        1.02      3.51 o 
   3  -3  17        1.82        5.86      2.68 o 
   4  -3  17        0.00        0.62      2.70 o 
  -2  -2  17        1.24        3.24      2.57 o 
  -1  -2  17        4.49        3.38      1.42 o 
   0  -2  17        0.25        1.77      1.17 o 
   1  -2  17        0.18       -0.03      1.63 o 
   2  -2  17        0.52        0.11      1.95 o 
   3  -2  17        0.38        0.03      2.11 o 
  -3  -1  17        1.60       -2.73      2.89 o 
  -2  -1  17        0.00       -0.86      2.44 o 
  -1  -1  17        0.01        0.08      0.96 o 
   0  -1  17        4.88        3.08      1.82 o 
   1  -1  17        1.22       -0.69      1.30 o 
   2  -1  17        0.03       -0.53      1.39 o 
   3  -1  17        2.16        3.46      1.83 o 
  -5   0  17        0.15        0.88      5.60 o 
  -4   0  17        0.36        3.24      3.19 o 
  -3   0  17        5.40       -0.48      2.65 o 
  -2   0  17        3.56       10.49      5.22 o 
  -1   0  17        2.64        1.17      1.69 o 
   0   0  17        6.00        2.95      2.66 o 
   1   0  17        0.83        1.83      1.57 o 
   2   0  17        1.49        6.14      2.60 o 
  -5   1  17        0.75        1.47      3.43 o 
  -4   1  17        0.55       -1.61      5.30 o 
  -3   1  17        0.27       -2.41      5.17 o 
  -2   1  17        0.47        5.55      2.11 o 
  -1   1  17        0.32        2.24      2.26 o 
   0   1  17        0.02        1.74      2.04 o 
   1   1  17        0.06        2.04      1.43 o 
   2   1  17        0.35        4.00      1.82 o 
  -5   2  17        1.28        2.94      3.75 o 
  -4   2  17        0.18       -2.86      3.48 o 
  -3   2  17        0.85        0.54      2.06 o 
  -2   2  17        8.80        4.82      3.13 o 
  -1   2  17        1.44        3.98      1.87 o 
   0   2  17        2.03        4.35      2.09 o 
   1   2  17        1.95        7.19      1.89 o 
  -4   3  17        3.44        1.32      2.56 o 
  -3   3  17        1.86        2.41      3.21 o 
  -2   3  17        3.00        1.12      3.03 o 
  -1   3  17       15.57       10.41      1.82 o 
   0  -5  18        1.62        5.97      2.36 o 
   1  -5  18        0.17        4.28      2.16 o 
   2  -5  18        1.10       -1.90      4.42 o 
  -1  -4  18        0.06        4.55      4.28 o 
   0  -4  18        5.02        1.62      1.53 o 
   1  -4  18        3.51        1.32      1.29 o 
   2  -4  18        1.29        4.20      1.84 o 
   3  -4  18        0.53        2.62      2.97 o 
  -1  -3  18        8.53        9.29      2.70 o 
   0  -3  18        4.16        3.08      1.55 o 
   1  -3  18        0.05       -1.18      1.18 o 
   2  -3  18        0.00        0.16      2.03 o 
   3  -3  18        0.56        1.45      2.60 o 
  -3  -2  18        0.64        8.06      5.68 o 
  -2  -2  18        2.54        5.33      4.82 o 
  -1  -2  18        0.00        8.06      2.70 o 
   0  -2  18        7.30        5.19      1.55 o 
   1  -2  18        2.61        2.54      3.45 o 
   2  -2  18        1.16       -2.38      2.38 o 
  -3  -1  18        0.33       -0.08      4.34 o 
  -2  -1  18        1.66        0.59      2.52 o 
  -1  -1  18        0.93        0.03      2.14 o 
   0  -1  18        2.02        1.10      2.86 o 
   1  -1  18        0.74       -0.83      1.93 o 
   2  -1  18        5.20        4.84      2.88 o 
  -3   0  18        0.00       -3.16      3.19 o 
  -2   0  18        3.50        7.74      3.19 o 
  -1   0  18        2.58        5.54      3.00 o 
   0   0  18        3.68        2.37      1.52 o 
   1   0  18        3.99        5.31      5.77 o 
  -3   1  18        1.79       11.49      3.83 o 
  -2   1  18        7.90       14.27      3.75 o 
  -1   1  18        0.06        3.72      4.95 o 
   0   1  18        0.10       -0.46      1.19 o 
  -3   2  18        2.14        3.24      2.44 o 
  -2   2  18        0.01       -1.93      3.08 o 
  -1   2  18        1.43       16.36      6.34 o 
   0  -3  19        9.89        6.02      2.25 o 
  -1  -2  19        1.77        4.85      4.77 o 
   0  -2  19        1.84        2.98      1.81 o 
  -1  -1  19        0.85        5.68      3.05 o 
   0  -1  19        0.02       -0.75      1.77 o 
                                                 
